# Supplementary material for: High-predation habitats affect the social dynamics of collective exploration in a shoaling fish
Source: Sci Adv. 2017 May 3;3(5):e1602682. doi: 10.1126/sciadv.1602682 (PMC5415332; doi:10.1126/sciadv.1602682)
Supplement: http://advances.sciencemag.org/cgi/content/full/3/5/e1602682/DC1 [file 1602682_data_file_S1.xls]

## Sheet: Supplementary Data 1
Predation	Sex	Group_size	Trial_ID	N_empty	Av_neighbours	Size	N_transitions	River	Norm_size	N_occupied
2	1	4	3402	0	0.88339	130	8	Aripo	-1.236	8
2	1	4	3402	3	0.91663	118.548	10	Aripo	-0.865594	7
2	1	4	3402	4	0.917272	133.758	8	Aripo	0.234583	4
2	1	4	3402	4	0.906307	116.993	8	Aripo	1.34918	4
2	1	2	3403	1	0.879093	104.502	5	Aripo	0.0902252	4
2	1	2	3403	4	0.889465	77.7387	4	Aripo	0.292141	0
2	0	2	3406	9	0.918506	59.9569	16	Aripo	-0.226419	7
2	0	2	3406	8	0.916432	60.7494	16	Aripo	0.127886	8
2	0	4	3407	0	0.700894	86.9995	9	Aripo	-0.509495	9
2	0	4	3407	6	0.708549	81.2927	13	Aripo	-0.54115	7
2	0	4	3407	0	0.793994	74.8708	11	Aripo	-0.422999	11
2	0	4	3407	7	0.747222	70.2149	13	Aripo	-0.778814	6
2	1	4	3409	0	0.854102	70.1929	13	Aripo	-0.417664	13
2	1	4	3409	3	0.822196	95.0008	15	Aripo	0.892946	12
2	1	4	3409	1	0.795723	106.72	14	Aripo	1.89339	13
2	1	4	3409	12	0.788512	113.734	13	Aripo	1.73433	1
2	1	2	3410	5	0.937917	169.916	6	Aripo	-0.650044	1
2	1	2	3410	1	0.931842	109.896	6	Aripo	0.505959	5
2	1	4	3421	9	0.765496	101.492	15	Aripo	0.0840058	6
2	1	4	3421	3	0.818146	88.1992	14	Aripo	-0.251369	11
2	1	4	3421	3	0.785055	82.9551	16	Aripo	0.166096	13
2	1	4	3421	5	0.760903	92.6209	14	Aripo	-0.22028	9
2	0	2	3423	8	0.890502	61.4896	13	Aripo	-0.0614167	5
2	0	2	3423	6	0.899837	50.9509	14	Aripo	-0.260206	8
2	0	4	3424	0	0.593273	55.0652	12	Aripo	-0.0792323	12
2	0	4	3424	5	0.581765	53.1389	13	Aripo	0.288362	8
2	0	4	3424	1	0.405492	59.3343	3	Aripo	0.716635	2
2	0	4	3424	9	0.560923	54.4698	15	Aripo	-0.320028	6
2	1	2	3443	7	0.896725	100.291	12	Aripo	-1.3995	5
2	1	2	3443	7	0.891984	151.545	15	Aripo	-1.21755	8
2	0	2	3444	17	0.695807	59.4453	20	Aripo	-0.734712	3
2	0	2	3444	7	0.688991	58.6991	22	Aripo	-0.560663	15
2	0	4	3446	8	0.634514	61.4844	17	Aripo	-0.0333333	9
2	0	4	3446	3	0.581765	53.0966	16	Aripo	-0.165427	13
2	0	4	3446	7	0.675705	58.7838	15	Aripo	0.281699	8
2	0	4	3446	3	0.645972	54.657	13	Aripo	0.32882	10
2	1	2	3447	4	0.786931	190.668	14	Aripo	-0.259714	10
2	1	2	3447	13	0.795822	184.448	16	Aripo	-0.581267	3
2	1	4	3448	3	0.782783	91.2038	14	Aripo	-0.0877631	11
2	1	4	3448	1	0.845656	136.411	14	Aripo	1.57987	13
2	1	4	3448	4	0.859732	87.6179	14	Aripo	0.207797	10
2	1	4	3448	8	0.856522	80.1277	13	Aripo	0.839063	5
0	0	4	3449	7	0.678076	89.7158	20	Aripo	0.0146657	13
0	0	4	3449	7	0.625821	71.8725	16	Aripo	0.627938	9
0	0	4	3449	9	0.633526	96.898	19	Aripo	0.00610766	10
0	0	4	3449	2	0.656048	78.7329	18	Aripo	0.246486	16
0	1	4	3451	8	0.666074	223.702	16	Aripo	-0.471417	8
0	1	4	3451	2	0.676989	242.769	13	Aripo	-0.823637	11
0	1	4	3451	6	0.721045	197.075	12	Aripo	-0.725834	6
0	1	4	3451	6	0.673087	248.685	16	Aripo	-0.625365	10
0	1	2	3452	12	0.812713	142.927	24	Aripo	-0.849294	12
0	1	2	3452	18	0.82264	135.185	30	Aripo	-0.918743	12
0	0	2	3470	5	0.668692	78.1338	12	Aripo	0.251284	7
0	0	2	3470	12	0.691214	72.9248	17	Aripo	0.247663	5
0	0	2	3471	9	0.837309	70.0081	12	Aripo	-0.184807	3
0	0	2	3471	6	0.842495	65.3219	14	Aripo	0.0232411	8
0	0	4	3472	5	0.643108	69.5881	17	Aripo	0.240329	12
0	0	4	3472	8	0.67689	78.2536	24	Aripo	-0.118835	16
0	0	4	3472	6	0.632341	88.3494	16	Aripo	-0.256265	10
0	0	4	3472	5	0.626364	63.9117	15	Aripo	-0.416092	10
2	1	2	3478	8	0.731368	165.049	12	Aripo	-1.236	4
2	1	2	3478	7	0.753149	90.0076	16	Aripo	-0.865594	9
2	1	4	3479	7	0.566306	75.5035	16	Aripo	0.234583	9
2	1	4	3479	6	0.571739	68.4801	13	Aripo	1.34918	7
2	1	4	3479	4	0.64207	91.7426	15	Aripo	0.0902252	11
2	1	4	3479	4	0.647898	79.8577	14	Aripo	0.292141	10
2	0	4	3480	1	0.280387	61.6575	3	Aripo	-0.509495	2
2	0	4	3480	4	0.378871	60.5844	11	Aripo	-0.54115	7
2	0	4	3480	6	0.503828	72.8105	17	Aripo	-0.422999	11
2	0	4	3480	3	0.527683	64.5419	18	Aripo	-0.778814	15
2	0	4	3481	10	0.525905	73.677	18	Aripo	-0.537558	8
2	0	4	3481	6	0.504914	49.4473	14	Aripo	-0.712619	8
2	0	4	3481	4	0.521806	52.9626	18	Aripo	0.774597	14
2	0	4	3481	1	0.586803	54.5495	18	Aripo	0.0176719	17
2	1	2	3482	2	0.892132	105.413	11	Aripo	1.89339	9
2	1	2	3482	11	0.900726	96.3305	13	Aripo	1.73433	2
2	0	2	3483	11	0.721885	50.6238	20	Aripo	0.86073	9
2	0	2	3483	9	0.728404	49.6212	13	Aripo	1.24814	4
0	1	4	3595	8	0.764459	101.166	19	Aripo	0.0073633	11
0	1	4	3595	10	0.737047	201.871	19	Aripo	0.611398	9
0	1	4	3595	4	0.774831	144.969	21	Aripo	0.618082	17
0	1	4	3595	6	0.732306	139.717	22	Aripo	0.780953	16
0	1	2	3596	15	0.86072	94.0513	17	Aripo	0.332852	2
0	1	2	3596	2	0.857312	80.5668	16	Aripo	0.226259	14
0	0	2	3601	0	0.146837	102.788	0	Aripo	-0.0614167	0
0	0	2	3601	4	0.150837	63.7929	5	Aripo	-0.260206	1
0	0	4	3602	6	0.48101	69.0992	15	Aripo	-0.0792323	9
0	0	4	3602	3	0.514842	70.0107	17	Aripo	0.288362	14
0	0	4	3602	11	0.456907	59.2698	24	Aripo	0.716635	13
0	0	4	3602	5	0.526992	65.2661	19	Aripo	-0.320028	14
0	1	4	3603	14	0.761446	83.8579	21	Aripo	-1.05152	7
0	1	4	3603	2	0.702474	74.256	22	Aripo	-1.23112	20
0	1	4	3603	3	0.765447	79.4806	20	Aripo	-0.636264	17
0	1	4	3603	7	0.65427	68.4116	24	Aripo	-0.940176	17
2	1	4	3611	12	0.635255	83.9417	19	Aripo	1.12527	7
2	1	4	3611	3	0.676841	97.2256	26	Aripo	0.450144	23
2	1	4	3611	7	0.715513	63.7358	23	Aripo	1.03917	16
2	1	4	3611	4	0.702573	71.7056	20	Aripo	0.183184	16
0	1	2	3727	8	0.774781	112.396	20	Aripo	-0.499846	12
0	1	2	3727	14	0.818195	63.7349	21	Aripo	-0.637337	7
0	1	4	3728	5	0.745839	68.3013	14	Aripo	-0.837888	9
0	1	4	3728	3	0.634366	90.7215	10	Aripo	-1.08342	7
0	1	4	3728	0	0.753593	162.357	11	Aripo	-0.949821	11
0	1	4	3728	6	0.757396	107.034	13	Aripo	-1.23287	7
0	1	2	3729	8	0.741888	61.895	16	Aripo	0.124324	8
0	1	2	3729	8	0.75226	69.0107	12	Aripo	-0.632322	4
2	1	2	3370	2	0.922655	106.468	12	Lopinot	-0.259714	10
2	1	2	3370	10	0.934064	93.8934	12	Lopinot	-0.581267	2
2	1	4	3371	5	0.603991	113.193	12	Lopinot	-0.0877631	7
2	1	4	3371	4	0.67447	178.408	17	Lopinot	1.57987	13
2	1	4	3371	8	0.71171	124.751	15	Lopinot	0.207797	7
2	1	4	3371	1	0.697733	149.437	12	Lopinot	0.839063	11
2	0	4	3374	6	0.585865	78.0965	11	Lopinot	-0.200228	5
2	0	4	3374	9	0.496666	79.2073	17	Lopinot	-0.125454	8
2	0	4	3374	4	0.648294	76.3228	16	Lopinot	0.0146657	12
2	0	4	3374	3	0.56112	63.8409	13	Lopinot	0.627938	10
2	0	2	3375	8	0.541117	73.854	12	Lopinot	0.00610766	4
2	0	2	3375	7	0.539784	62.7732	14	Lopinot	0.246486	7
2	1	4	3376	1	0.816961	95.9822	11	Lopinot	-0.725834	10
2	1	4	3376	6	0.828814	85.3816	16	Lopinot	-0.625365	10
2	1	4	3376	3	0.766286	88.9384	12	Lopinot	-0.849294	9
2	1	4	3376	5	0.821257	95.8486	14	Lopinot	-0.918743	9
2	1	2	3377	12	0.823974	98.1892	17	Lopinot	-1.23366	5
2	1	2	3377	5	0.819677	84.4151	15	Lopinot	-1.38177	10
2	1	4	3379	3	0.633279	88.2399	18	Lopinot	0.772562	15
2	1	4	3379	3	0.682965	92.1689	18	Lopinot	0.00792899	15
2	1	4	3379	4	0.661184	83.4118	19	Lopinot	0.352995	15
2	1	4	3379	15	0.59026	80.6959	21	Lopinot	-0.249594	6
2	1	2	3380	10	0.965032	68.3805	12	Lopinot	2.10519	2
2	1	2	3380	2	0.948733	62.5884	12	Lopinot	2.95081	10
2	0	2	3381	2	0.912283	66.7358	12	Lopinot	0.280173	10
2	0	2	3381	10	0.929175	68.4985	12	Lopinot	0.036792	2
1	0	2	3382	12	0.923396	71.8016	14	Lopinot	-0.00970442	2
1	0	2	3382	2	0.905616	86.2585	11	Lopinot	-0.513111	9
1	0	4	3384	6	0.474688	71.5999	20	Lopinot	-0.487794	14
1	0	4	3384	9	0.542352	77.2664	18	Lopinot	-0.454175	9
1	0	4	3384	2	0.497802	70.6282	14	Lopinot	0.659369	12
1	0	4	3384	9	0.412456	72.4086	15	Lopinot	0.417283	6
1	1	4	3386	3	0.670766	146.837	13	Lopinot	3.2339	10
1	1	4	3386	6	0.59431	116.935	12	Lopinot	1.35744	6
1	1	4	3386	4	0.677335	130.429	15	Lopinot	-1.42658	11
1	1	4	3386	4	0.640589	106.864	13	Lopinot	-1.17585	9
1	1	2	3387	1	0.829753	198.951	5	Lopinot	0.342028	4
1	1	2	3387	4	0.908875	232.02	5	Lopinot	0.0491788	1
1	1	2	3389	8	0.891539	101.801	8	Lopinot	0.438119	0
1	1	2	3389	0	0.845014	110.02	7	Lopinot	0.00940611	7
1	1	4	3390	10	0.818442	132.333	17	Lopinot	-0.309994	7
1	1	4	3390	6	0.81617	114.213	15	Lopinot	-0.994361	9
1	1	4	3390	0	0.828073	98.0532	16	Lopinot	-1.18732	16
1	1	4	3390	1	0.830642	108.354	16	Lopinot	-0.552948	15
1	0	4	3391	5	0.681336	72.5596	16	Lopinot	-0.422776	11
1	0	4	3391	6	0.683459	70.4391	18	Lopinot	-0.869836	12
1	0	4	3391	9	0.724354	87.3764	19	Lopinot	-0.695304	10
1	0	4	3391	3	0.682521	83.0276	19	Lopinot	-0.777017	16
1	1	4	3392	2	0.768509	144.15	11	Lopinot	-0.038282	9
1	1	4	3392	1	0.759322	186.408	11	Lopinot	0.18187	10
1	1	4	3392	3	0.732751	243.091	9	Lopinot	1.31777	6
1	1	4	3392	7	0.756853	169.709	11	Lopinot	0.949994	4
1	0	2	3395	15	0.769892	85.6676	18	Lopinot	0.0663291	3
1	0	2	3395	5	0.774041	81.0279	20	Lopinot	-0.0844146	15
2	0	4	3396	3	0.739171	73.8222	14	Lopinot	0.251284	11
2	0	4	3396	0	0.757396	82.3548	14	Lopinot	0.247663	14
2	0	4	3396	3	0.77488	77.6644	14	Lopinot	-0.184807	11
2	0	4	3396	11	0.702326	75.3783	16	Lopinot	0.0232411	5
2	0	4	3399	9	0.70445	78.0605	14	Lopinot	0.240329	5
2	0	4	3399	5	0.710031	72.3232	12	Lopinot	-0.118835	7
2	0	4	3399	5	0.640292	71.2271	16	Lopinot	-0.256265	11
2	0	4	3399	0	0.669087	59.3601	13	Lopinot	-0.416092	13
2	1	2	3401	6	0.714476	60.8361	17	Lopinot	-0.726984	11
2	1	2	3401	13	0.715513	70.6413	15	Lopinot	-1.08148	2
1	1	2	3425	0	0.993184	69.9706	0	Lopinot	-0.636264	0
1	1	2	3425	0	0.999407	91.4546	0	Lopinot	-0.940176	0
1	0	2	3426	2	0.638169	69.2274	3	Lopinot	-0.372861	1
1	0	2	3426	1	0.74174	60.9055	2	Lopinot	-0.137652	1
1	0	4	3428	4	0.53114	73.0195	9	Lopinot	-0.415652	5
1	0	4	3428	6	0.507285	69.466	13	Lopinot	-0.461177	7
1	0	4	3428	2	0.593174	77.3795	11	Lopinot	0.0574631	9
1	0	4	3428	2	0.554699	77.2942	11	Lopinot	-0.293297	9
1	1	4	3429	3	0.570801	88.1949	6	Lopinot	0.724806	3
1	1	4	3429	3	0.566504	74.3318	10	Lopinot	0.590493	7
1	1	4	3429	2	0.677829	68.2893	7	Lopinot	-0.57723	5
1	1	4	3429	4	0.645873	82.7744	9	Lopinot	-0.922045	5
1	0	4	3430	1	0.538845	67.0994	12	Lopinot	-0.883709	11
1	0	4	3430	4	0.630118	72.0038	11	Lopinot	-0.926243	7
1	0	4	3430	10	0.539734	77.1213	13	Lopinot	0.316236	3
1	0	4	3430	1	0.601916	68.6546	9	Lopinot	-0.0265822	8
1	0	2	3431	13	0.837754	65.4148	15	Lopinot	0.152986	2
1	0	2	3431	2	0.817306	61.6472	13	Lopinot	0.143286	11
2	0	2	3432	12	0.862202	66.1814	13	Lopinot	7.64175	1
2	0	2	3432	1	0.824418	82.1212	12	Lopinot	7.69982	11
2	1	4	3433	4	0.784561	125.798	22	Lopinot	-0.949821	18
2	1	4	3433	7	0.807033	169.386	21	Lopinot	-1.23287	14
2	1	4	3433	4	0.777992	120.153	17	Lopinot	0.124324	13
2	1	4	3433	8	0.801403	128.049	20	Lopinot	-0.632322	12
2	0	4	3437	6	0.52062	69.6878	14	Lopinot	-0.516941	8
2	0	4	3437	4	0.70124	61.5274	15	Lopinot	-0.262576	11
2	0	4	3437	12	0.608683	63.1651	18	Lopinot	0.0548664	6
2	0	4	3437	2	0.715711	68.2884	14	Lopinot	-0.539697	12
2	0	2	3438	12	0.708401	63.3914	17	Lopinot	0.558031	5
2	0	2	3438	7	0.68988	55.6505	16	Lopinot	-0.246256	9
2	1	4	3439	4	0.678767	64.8652	19	Lopinot	-1.35243	15
2	1	4	3439	2	0.575344	114.264	13	Lopinot	-1.14864	11
2	1	4	3439	6	0.660789	135.707	16	Lopinot	-0.108129	10
2	1	4	3439	8	0.646664	79.4767	20	Lopinot	-1.35246	12
2	0	2	3440	4	0.847088	66.1184	16	Lopinot	0.615723	12
2	0	2	3440	13	0.852867	74.4706	17	Lopinot	0.605418	4
1	0	4	3411	9	0.531832	59.7851	21	Turure	0.86073	12
1	0	4	3411	7	0.489455	57.0755	19	Turure	1.24814	12
1	0	4	3411	3	0.541858	56.8942	18	Turure	0.966392	15
1	0	4	3411	7	0.514101	68.8417	16	Turure	1.15446	9
1	0	2	3413	7	0.655801	61.2661	12	Turure	-0.403637	5
1	0	2	3413	5	0.633872	55.305	7	Turure	-0.242242	2
1	1	2	3415	15	0.934361	115.128	16	Turure	0.672594	1
1	1	2	3415	1	0.90043	123.737	15	Turure	0.474605	14
1	1	4	3416	7	0.562602	168.158	19	Turure	0.0073633	12
1	1	4	3416	3	0.674816	153.776	22	Turure	0.611398	19
1	1	4	3416	10	0.68178	155.306	26	Turure	0.618082	16
1	1	4	3416	8	0.675656	127.878	27	Turure	0.780953	19
1	1	2	3418	9	0.822196	127.022	12	Turure	0.332852	3
1	1	2	3418	4	0.915543	116.133	13	Turure	0.226259	9
1	0	4	3420	7	0.452363	54.1854	18	Turure	0.0525105	11
1	0	4	3420	4	0.543488	56.1274	20	Turure	-0.238782	16
1	0	4	3420	9	0.456611	66.1937	17	Turure	-0.128586	8
1	0	4	3420	8	0.444263	64.0086	23	Turure	-0.11092	15
1	1	2	3441	10	0.687657	90.8104	17	Turure	1.16943	7
1	1	2	3441	10	0.684398	77.484	17	Turure	-0.245237	7
1	1	4	3453	15	0.683607	116.913	29	Turure	-1.23366	14
1	1	4	3453	3	0.677977	140.534	21	Turure	-1.38177	18
1	1	4	3453	5	0.722082	140.796	22	Turure	0.772562	17
1	1	4	3453	7	0.708204	147.165	22	Turure	0.00792899	15
1	0	2	3454	7	0.681879	91.7463	18	Turure	0.263368	11
1	0	2	3454	20	0.643947	100.879	23	Turure	0.166391	3
1	1	4	3456	6	0.660394	129.641	21	Turure	2.10519	15
1	1	4	3456	1	0.697931	125.473	21	Turure	2.95081	20
1	1	4	3456	11	0.654319	145.975	18	Turure	-0.379063	7
1	1	4	3456	4	0.479725	149.391	16	Turure	-0.168878	12
1	0	2	3458	12	0.688398	94.2371	17	Turure	-0.487794	5
1	0	2	3458	8	0.695362	98.6706	17	Turure	-0.454175	9
1	0	4	3459	4	0.622611	61.9408	11	Turure	0.659369	7
1	0	4	3459	5	0.669334	65.7454	13	Turure	0.417283	8
1	0	4	3459	4	0.643997	57.1678	15	Turure	0.144865	11
1	0	4	3459	3	0.723762	61.6398	14	Turure	-0.052642	11
1	1	4	3460	15	0.683015	156.524	31	Turure	3.2339	16
1	1	4	3460	6	0.698622	117.333	30	Turure	1.35744	24
1	1	4	3460	9	0.624191	119.91	26	Turure	-1.42658	17
1	1	4	3460	5	0.655653	106.795	28	Turure	-1.17585	23
1	1	2	3461	9	0.68336	123.12	17	Turure	0.342028	8
1	1	2	3461	14	0.696696	108.01	23	Turure	0.0491788	9
1	0	2	3462	8	0.885316	58.4806	16	Turure	-0.732627	8
1	0	2	3462	9	0.883686	60.3444	15	Turure	-0.650243	6
1	0	4	3464	7	0.555786	65.8818	12	Turure	-0.223227	5
1	0	4	3464	3	0.570751	60.5967	15	Turure	-0.315919	12
1	0	4	3464	3	0.593965	67.4826	10	Turure	-0.422776	7
1	0	4	3464	3	0.550106	53.5394	10	Turure	-0.869836	7
1	0	4	3465	10	0.51983	72.6937	19	Turure	-0.695304	9
1	0	4	3465	3	0.51583	65.827	18	Turure	-0.777017	15
1	0	4	3465	11	0.5304	68.4247	24	Turure	-0.514206	13
1	0	4	3465	7	0.494987	68.8411	22	Turure	-0.720562	15
1	0	2	3466	5	0.686324	57.5953	11	Turure	-0.0945356	6
1	0	2	3466	8	0.685879	55.6777	11	Turure	-0.447556	3
1	1	2	3467	6	0.666469	111.22	19	Turure	1.31777	13
1	1	2	3467	17	0.670025	67.7327	22	Turure	0.949994	5
1	0	4	3476	7	0.454043	50.9238	14	Turure	-0.223746	7
1	0	4	3476	5	0.466094	70.599	15	Turure	0.452431	10
1	0	4	3476	5	0.565565	62.6663	18	Turure	-0.0750045	13
1	0	4	3476	7	0.517361	68.211	20	Turure	-0.421175	13
1	1	2	3485	4	0.519929	134.597	4	Turure	-0.74174	0
1	1	2	3485	10	0.379167	149.698	15	Turure	-0.933273	5
0	0	4	3591	5	0.548723	78.9107	21	Turure	-0.403637	16
0	0	4	3591	6	0.652887	70.8293	23	Turure	-0.242242	17
0	0	4	3591	12	0.632983	75.0623	18	Turure	-0.60611	6
0	0	4	3591	8	0.635749	74.8336	27	Turure	-0.416406	19
0	0	2	3593	23	0.581864	251.598	27	Turure	-0.550421	4
0	0	2	3593	8	0.52956	252.967	21	Turure	-0.471355	13
0	1	4	3597	6	0.623253	160.63	17	Turure	0.750518	11
0	1	4	3597	1	0.653726	134.228	16	Turure	0.837887	15
0	1	4	3597	1	0.551785	157.263	13	Turure	1.02027	12
0	1	4	3597	13	0.588482	123.788	19	Turure	0.0181182	6
0	1	2	3599	15	0.897022	97.0775	21	Turure	0.0840058	6
0	1	2	3599	6	0.879982	91.7007	20	Turure	-0.251369	14
0	1	2	3604	11	0.735072	121.487	18	Turure	-0.286694	7
0	1	2	3604	8	0.739813	91.8968	14	Turure	-0.518947	6
0	1	4	3606	5	0.773448	101.326	15	Turure	0.459562	10
0	1	4	3606	5	0.781795	127.729	15	Turure	0.845716	10
0	1	4	3606	1	0.71502	130.419	15	Turure	-0.395291	14
0	1	4	3606	8	0.78219	110.362	16	Turure	2.17986	8
0	0	2	3608	9	0.696696	72.7493	10	Turure	-0.784498	1
0	0	2	3608	2	0.640095	58.7334	9	Turure	-0.717182	7
0	0	2	3609	11	0.59268	84.6106	15	Turure	-0.883709	4
0	0	2	3609	3	0.600385	65.6508	10	Turure	-0.926243	7
0	0	4	3731	2	0.548476	65.9734	6	Turure	0.0548664	4
0	0	4	3731	5	0.584037	75.8356	8	Turure	-0.539697	3
0	0	4	3731	5	0.382773	84.6714	7	Turure	0.558031	2
0	0	4	3731	1	0.564775	79.6572	8	Turure	-0.246256	7
0	0	4	3732	11	0.470539	85.9706	24	Turure	-0.232569	13
0	0	4	3732	6	0.620882	85.7277	17	Turure	0.18579	11
0	0	4	3732	14	0.598212	87.8834	29	Turure	0.560611	15
0	0	4	3732	12	0.575542	82.9918	24	Turure	0.347907	12
0	1	4	3734	4	0.463229	141.494	15	Turure	-0.108129	11
0	1	4	3734	6	0.298069	144.411	12	Turure	-1.35246	6
0	1	4	3734	2	0.529115	110.809	13	Turure	-1.23569	11
0	1	4	3734	6	0.471675	114.671	14	Turure	-0.662377	8
0	1	2	3736	2	0.830493	101.362	16	Turure	1.16943	14
0	1	2	3736	14	0.875389	94.0741	15	Turure	-0.245237	1
0	0	2	3738	8	0.793599	62.2632	11	Turure	-0.734712	3
0	0	2	3738	3	0.755075	58.6634	9	Turure	-0.560663	6
0	0	4	3739	2	0.562849	54.1362	14	Turure	-0.0333333	12
0	0	4	3739	5	0.673581	58.2392	16	Turure	-0.165427	11
0	0	4	3739	2	0.546698	70.6701	11	Turure	0.281699	9
0	0	4	3739	7	0.585716	67.5562	17	Turure	0.32882	10
