# Supplementary material for: High-predation habitats affect the social dynamics of collective exploration in a shoaling fish
Source: Sci Adv. 2017 May 3;3(5):e1602682. doi: 10.1126/sciadv.1602682 (PMC5415332; doi:10.1126/sciadv.1602682)
Supplement: http://advances.sciencemag.org/cgi/content/full/3/5/e1602682/DC1 [file 1602682_data_file_S2.xls]

## Sheet: Online_data_S2
Half of trial	Empty arm?	N_movements	Trial_ID	Norm_size	Predation	Sex	Group_size	River
1st	0	2	3402	-1.236	2	1	4	Aripo
1st	0	2	3402	-0.865594	2	1	4	Aripo
1st	0	1	3402	0.234583	2	1	4	Aripo
1st	0	1	3402	1.34918	2	1	4	Aripo
1st	0	2	3403	0.0902252	2	1	2	Aripo
1st	0	0	3403	0.292141	2	1	2	Aripo
1st	0	3	3406	-0.226419	2	0	2	Aripo
1st	0	4	3406	0.127886	2	0	2	Aripo
1st	0	5	3407	-0.509495	2	0	4	Aripo
1st	0	3	3407	-0.54115	2	0	4	Aripo
1st	0	5	3407	-0.422999	2	0	4	Aripo
1st	0	4	3407	-0.778814	2	0	4	Aripo
1st	0	7	3409	-0.417664	2	1	4	Aripo
1st	0	6	3409	0.892946	2	1	4	Aripo
1st	0	7	3409	1.89339	2	1	4	Aripo
1st	0	1	3409	1.73433	2	1	4	Aripo
1st	0	0	3410	-0.650044	2	1	2	Aripo
1st	0	1	3410	0.505959	2	1	2	Aripo
1st	0	3	3421	0.0840058	2	1	4	Aripo
1st	0	8	3421	-0.251369	2	1	4	Aripo
1st	0	7	3421	0.166096	2	1	4	Aripo
1st	0	5	3421	-0.22028	2	1	4	Aripo
1st	0	4	3423	-0.0614167	2	0	2	Aripo
1st	0	1	3423	-0.260206	2	0	2	Aripo
1st	0	5	3424	-0.0792323	2	0	4	Aripo
1st	0	3	3424	0.288362	2	0	4	Aripo
1st	0	1	3424	0.716635	2	0	4	Aripo
1st	0	3	3424	-0.320028	2	0	4	Aripo
1st	0	2	3443	-1.3995	2	1	2	Aripo
1st	0	4	3443	-1.21755	2	1	2	Aripo
1st	0	3	3444	-0.734712	2	0	2	Aripo
1st	0	5	3444	-0.560663	2	0	2	Aripo
1st	0	4	3446	-0.0333333	2	0	4	Aripo
1st	0	6	3446	-0.165427	2	0	4	Aripo
1st	0	4	3446	0.281699	2	0	4	Aripo
1st	0	2	3446	0.32882	2	0	4	Aripo
1st	0	5	3447	-0.259714	2	1	2	Aripo
1st	0	3	3447	-0.581267	2	1	2	Aripo
1st	0	4	3448	-0.0877631	2	1	4	Aripo
1st	0	6	3448	1.57987	2	1	4	Aripo
1st	0	7	3448	0.207797	2	1	4	Aripo
1st	0	1	3448	0.839063	2	1	4	Aripo
1st	0	7	3449	0.0146657	0	0	4	Aripo
1st	0	5	3449	0.627938	0	0	4	Aripo
1st	0	6	3449	0.00610766	0	0	4	Aripo
1st	0	10	3449	0.246486	0	0	4	Aripo
1st	0	4	3451	-0.471417	0	1	4	Aripo
1st	0	5	3451	-0.823637	0	1	4	Aripo
1st	0	3	3451	-0.725834	0	1	4	Aripo
1st	0	6	3451	-0.625365	0	1	4	Aripo
1st	0	7	3452	-0.849294	0	1	2	Aripo
1st	0	6	3452	-0.918743	0	1	2	Aripo
1st	0	6	3470	0.251284	0	0	2	Aripo
1st	0	1	3470	0.247663	0	0	2	Aripo
1st	0	1	3471	-0.184807	0	0	2	Aripo
1st	0	5	3471	0.0232411	0	0	2	Aripo
1st	0	7	3472	0.240329	0	0	4	Aripo
1st	0	5	3472	-0.118835	0	0	4	Aripo
1st	0	5	3472	-0.256265	0	0	4	Aripo
1st	0	6	3472	-0.416092	0	0	4	Aripo
1st	0	4	3478	-1.236	2	1	2	Aripo
1st	0	4	3478	-0.865594	2	1	2	Aripo
1st	0	5	3479	0.234583	2	1	4	Aripo
1st	0	2	3479	1.34918	2	1	4	Aripo
1st	0	7	3479	0.0902252	2	1	4	Aripo
1st	0	6	3479	0.292141	2	1	4	Aripo
1st	0	0	3480	-0.509495	2	0	4	Aripo
1st	0	4	3480	-0.54115	2	0	4	Aripo
1st	0	4	3480	-0.422999	2	0	4	Aripo
1st	0	8	3480	-0.778814	2	0	4	Aripo
1st	0	4	3481	-0.537558	2	0	4	Aripo
1st	0	3	3481	-0.712619	2	0	4	Aripo
1st	0	9	3481	0.774597	2	0	4	Aripo
1st	0	10	3481	0.0176719	2	0	4	Aripo
1st	0	4	3482	1.89339	2	1	2	Aripo
1st	0	2	3482	1.73433	2	1	2	Aripo
1st	0	6	3483	0.86073	2	0	2	Aripo
1st	0	0	3483	1.24814	2	0	2	Aripo
1st	0	4	3595	0.0073633	0	1	4	Aripo
1st	0	6	3595	0.611398	0	1	4	Aripo
1st	0	8	3595	0.618082	0	1	4	Aripo
1st	0	8	3595	0.780953	0	1	4	Aripo
1st	0	0	3596	0.332852	0	1	2	Aripo
1st	0	10	3596	0.226259	0	1	2	Aripo
1st	0	0	3601	-0.260206	0	0	2	Aripo
1st	0	6	3602	-0.0792323	0	0	4	Aripo
1st	0	8	3602	0.288362	0	0	4	Aripo
1st	0	7	3602	0.716635	0	0	4	Aripo
1st	0	10	3602	-0.320028	0	0	4	Aripo
1st	0	4	3603	-1.05152	0	1	4	Aripo
1st	0	12	3603	-1.23112	0	1	4	Aripo
1st	0	9	3603	-0.636264	0	1	4	Aripo
1st	0	11	3603	-0.940176	0	1	4	Aripo
1st	0	4	3611	1.12527	2	1	4	Aripo
1st	0	12	3611	0.450144	2	1	4	Aripo
1st	0	8	3611	1.03917	2	1	4	Aripo
1st	0	9	3611	0.183184	2	1	4	Aripo
1st	0	7	3727	-0.499846	0	1	2	Aripo
1st	0	3	3727	-0.637337	0	1	2	Aripo
1st	0	4	3728	-0.837888	0	1	4	Aripo
1st	0	2	3728	-1.08342	0	1	4	Aripo
1st	0	5	3728	-0.949821	0	1	4	Aripo
1st	0	4	3728	-1.23287	0	1	4	Aripo
1st	0	5	3729	0.124324	0	1	2	Aripo
1st	0	3	3729	-0.632322	0	1	2	Aripo
2nd	0	6	3402	-1.236	2	1	4	Aripo
2nd	0	5	3402	-0.865594	2	1	4	Aripo
2nd	0	3	3402	0.234583	2	1	4	Aripo
2nd	0	3	3402	1.34918	2	1	4	Aripo
2nd	0	2	3403	0.0902252	2	1	2	Aripo
2nd	0	0	3403	0.292141	2	1	2	Aripo
2nd	0	4	3406	-0.226419	2	0	2	Aripo
2nd	0	4	3406	0.127886	2	0	2	Aripo
2nd	0	4	3407	-0.509495	2	0	4	Aripo
2nd	0	4	3407	-0.54115	2	0	4	Aripo
2nd	0	6	3407	-0.422999	2	0	4	Aripo
2nd	0	2	3407	-0.778814	2	0	4	Aripo
2nd	0	6	3409	-0.417664	2	1	4	Aripo
2nd	0	6	3409	0.892946	2	1	4	Aripo
2nd	0	6	3409	1.89339	2	1	4	Aripo
2nd	0	0	3409	1.73433	2	1	4	Aripo
2nd	0	1	3410	-0.650044	2	1	2	Aripo
2nd	0	4	3410	0.505959	2	1	2	Aripo
2nd	0	3	3421	0.0840058	2	1	4	Aripo
2nd	0	3	3421	-0.251369	2	1	4	Aripo
2nd	0	6	3421	0.166096	2	1	4	Aripo
2nd	0	4	3421	-0.22028	2	1	4	Aripo
2nd	0	1	3423	-0.0614167	2	0	2	Aripo
2nd	0	7	3423	-0.260206	2	0	2	Aripo
2nd	0	7	3424	-0.0792323	2	0	4	Aripo
2nd	0	5	3424	0.288362	2	0	4	Aripo
2nd	0	1	3424	0.716635	2	0	4	Aripo
2nd	0	3	3424	-0.320028	2	0	4	Aripo
2nd	0	3	3443	-1.3995	2	1	2	Aripo
2nd	0	4	3443	-1.21755	2	1	2	Aripo
2nd	0	0	3444	-0.734712	2	0	2	Aripo
2nd	0	10	3444	-0.560663	2	0	2	Aripo
2nd	0	5	3446	-0.0333333	2	0	4	Aripo
2nd	0	7	3446	-0.165427	2	0	4	Aripo
2nd	0	4	3446	0.281699	2	0	4	Aripo
2nd	0	8	3446	0.32882	2	0	4	Aripo
2nd	0	5	3447	-0.259714	2	1	2	Aripo
2nd	0	0	3447	-0.581267	2	1	2	Aripo
2nd	0	7	3448	-0.0877631	2	1	4	Aripo
2nd	0	7	3448	1.57987	2	1	4	Aripo
2nd	0	3	3448	0.207797	2	1	4	Aripo
2nd	0	4	3448	0.839063	2	1	4	Aripo
2nd	0	6	3449	0.0146657	0	0	4	Aripo
2nd	0	4	3449	0.627938	0	0	4	Aripo
2nd	0	4	3449	0.00610766	0	0	4	Aripo
2nd	0	6	3449	0.246486	0	0	4	Aripo
2nd	0	4	3451	-0.471417	0	1	4	Aripo
2nd	0	6	3451	-0.823637	0	1	4	Aripo
2nd	0	3	3451	-0.725834	0	1	4	Aripo
2nd	0	4	3451	-0.625365	0	1	4	Aripo
2nd	0	5	3452	-0.849294	0	1	2	Aripo
2nd	0	6	3452	-0.918743	0	1	2	Aripo
2nd	0	1	3470	0.251284	0	0	2	Aripo
2nd	0	4	3470	0.247663	0	0	2	Aripo
2nd	0	2	3471	-0.184807	0	0	2	Aripo
2nd	0	3	3471	0.0232411	0	0	2	Aripo
2nd	0	5	3472	0.240329	0	0	4	Aripo
2nd	0	11	3472	-0.118835	0	0	4	Aripo
2nd	0	5	3472	-0.256265	0	0	4	Aripo
2nd	0	4	3472	-0.416092	0	0	4	Aripo
2nd	0	0	3478	-1.236	2	1	2	Aripo
2nd	0	5	3478	-0.865594	2	1	2	Aripo
2nd	0	4	3479	0.234583	2	1	4	Aripo
2nd	0	5	3479	1.34918	2	1	4	Aripo
2nd	0	4	3479	0.0902252	2	1	4	Aripo
2nd	0	4	3479	0.292141	2	1	4	Aripo
2nd	0	2	3480	-0.509495	2	0	4	Aripo
2nd	0	3	3480	-0.54115	2	0	4	Aripo
2nd	0	7	3480	-0.422999	2	0	4	Aripo
2nd	0	7	3480	-0.778814	2	0	4	Aripo
2nd	0	4	3481	-0.537558	2	0	4	Aripo
2nd	0	5	3481	-0.712619	2	0	4	Aripo
2nd	0	5	3481	0.774597	2	0	4	Aripo
2nd	0	7	3481	0.0176719	2	0	4	Aripo
2nd	0	5	3482	1.89339	2	1	2	Aripo
2nd	0	0	3482	1.73433	2	1	2	Aripo
2nd	0	3	3483	0.86073	2	0	2	Aripo
2nd	0	4	3483	1.24814	2	0	2	Aripo
2nd	0	7	3595	0.0073633	0	1	4	Aripo
2nd	0	3	3595	0.611398	0	1	4	Aripo
2nd	0	9	3595	0.618082	0	1	4	Aripo
2nd	0	8	3595	0.780953	0	1	4	Aripo
2nd	0	2	3596	0.332852	0	1	2	Aripo
2nd	0	4	3596	0.226259	0	1	2	Aripo
2nd	0	1	3601	-0.260206	0	0	2	Aripo
2nd	0	3	3602	-0.0792323	0	0	4	Aripo
2nd	0	6	3602	0.288362	0	0	4	Aripo
2nd	0	6	3602	0.716635	0	0	4	Aripo
2nd	0	4	3602	-0.320028	0	0	4	Aripo
2nd	0	3	3603	-1.05152	0	1	4	Aripo
2nd	0	8	3603	-1.23112	0	1	4	Aripo
2nd	0	8	3603	-0.636264	0	1	4	Aripo
2nd	0	6	3603	-0.940176	0	1	4	Aripo
2nd	0	3	3611	1.12527	2	1	4	Aripo
2nd	0	11	3611	0.450144	2	1	4	Aripo
2nd	0	8	3611	1.03917	2	1	4	Aripo
2nd	0	7	3611	0.183184	2	1	4	Aripo
2nd	0	5	3727	-0.499846	0	1	2	Aripo
2nd	0	4	3727	-0.637337	0	1	2	Aripo
2nd	0	5	3728	-0.837888	0	1	4	Aripo
2nd	0	5	3728	-1.08342	0	1	4	Aripo
2nd	0	6	3728	-0.949821	0	1	4	Aripo
2nd	0	3	3728	-1.23287	0	1	4	Aripo
2nd	0	3	3729	0.124324	0	1	2	Aripo
2nd	0	1	3729	-0.632322	0	1	2	Aripo
1st	1	0	3402	-1.236	2	1	4	Aripo
1st	1	0	3402	-0.865594	2	1	4	Aripo
1st	1	1	3402	0.234583	2	1	4	Aripo
1st	1	1	3402	1.34918	2	1	4	Aripo
1st	1	0	3403	0.0902252	2	1	2	Aripo
1st	1	2	3403	0.292141	2	1	2	Aripo
1st	1	4	3406	-0.226419	2	0	2	Aripo
1st	1	4	3406	0.127886	2	0	2	Aripo
1st	1	0	3407	-0.509495	2	0	4	Aripo
1st	1	4	3407	-0.54115	2	0	4	Aripo
1st	1	0	3407	-0.422999	2	0	4	Aripo
1st	1	3	3407	-0.778814	2	0	4	Aripo
1st	1	0	3409	-0.417664	2	1	4	Aripo
1st	1	1	3409	0.892946	2	1	4	Aripo
1st	1	1	3409	1.89339	2	1	4	Aripo
1st	1	6	3409	1.73433	2	1	4	Aripo
1st	1	1	3410	-0.650044	2	1	2	Aripo
1st	1	0	3410	0.505959	2	1	2	Aripo
1st	1	5	3421	0.0840058	2	1	4	Aripo
1st	1	0	3421	-0.251369	2	1	4	Aripo
1st	1	2	3421	0.166096	2	1	4	Aripo
1st	1	4	3421	-0.22028	2	1	4	Aripo
1st	1	1	3423	-0.0614167	2	0	2	Aripo
1st	1	4	3423	-0.260206	2	0	2	Aripo
1st	1	0	3424	-0.0792323	2	0	4	Aripo
1st	1	2	3424	0.288362	2	0	4	Aripo
1st	1	1	3424	0.716635	2	0	4	Aripo
1st	1	4	3424	-0.320028	2	0	4	Aripo
1st	1	4	3443	-1.3995	2	1	2	Aripo
1st	1	2	3443	-1.21755	2	1	2	Aripo
1st	1	7	3444	-0.734712	2	0	2	Aripo
1st	1	7	3444	-0.560663	2	0	2	Aripo
1st	1	4	3446	-0.0333333	2	0	4	Aripo
1st	1	0	3446	-0.165427	2	0	4	Aripo
1st	1	3	3446	0.281699	2	0	4	Aripo
1st	1	2	3446	0.32882	2	0	4	Aripo
1st	1	3	3447	-0.259714	2	1	2	Aripo
1st	1	8	3447	-0.581267	2	1	2	Aripo
1st	1	2	3448	-0.0877631	2	1	4	Aripo
1st	1	0	3448	1.57987	2	1	4	Aripo
1st	1	0	3448	0.207797	2	1	4	Aripo
1st	1	5	3448	0.839063	2	1	4	Aripo
1st	1	4	3449	0.0146657	0	0	4	Aripo
1st	1	3	3449	0.627938	0	0	4	Aripo
1st	1	6	3449	0.00610766	0	0	4	Aripo
1st	1	1	3449	0.246486	0	0	4	Aripo
1st	1	4	3451	-0.471417	0	1	4	Aripo
1st	1	1	3451	-0.823637	0	1	4	Aripo
1st	1	3	3451	-0.725834	0	1	4	Aripo
1st	1	2	3451	-0.625365	0	1	4	Aripo
1st	1	6	3452	-0.849294	0	1	2	Aripo
1st	1	11	3452	-0.918743	0	1	2	Aripo
1st	1	1	3470	0.251284	0	0	2	Aripo
1st	1	7	3470	0.247663	0	0	2	Aripo
1st	1	6	3471	-0.184807	0	0	2	Aripo
1st	1	2	3471	0.0232411	0	0	2	Aripo
1st	1	1	3472	0.240329	0	0	4	Aripo
1st	1	5	3472	-0.118835	0	0	4	Aripo
1st	1	3	3472	-0.256265	0	0	4	Aripo
1st	1	2	3472	-0.416092	0	0	4	Aripo
1st	1	3	3478	-1.236	2	1	2	Aripo
1st	1	6	3478	-0.865594	2	1	2	Aripo
1st	1	3	3479	0.234583	2	1	4	Aripo
1st	1	4	3479	1.34918	2	1	4	Aripo
1st	1	2	3479	0.0902252	2	1	4	Aripo
1st	1	2	3479	0.292141	2	1	4	Aripo
1st	1	0	3480	-0.509495	2	0	4	Aripo
1st	1	2	3480	-0.54115	2	0	4	Aripo
1st	1	3	3480	-0.422999	2	0	4	Aripo
1st	1	1	3480	-0.778814	2	0	4	Aripo
1st	1	5	3481	-0.537558	2	0	4	Aripo
1st	1	5	3481	-0.712619	2	0	4	Aripo
1st	1	2	3481	0.774597	2	0	4	Aripo
1st	1	1	3481	0.0176719	2	0	4	Aripo
1st	1	2	3482	1.89339	2	1	2	Aripo
1st	1	5	3482	1.73433	2	1	2	Aripo
1st	1	6	3483	0.86073	2	0	2	Aripo
1st	1	6	3483	1.24814	2	0	2	Aripo
1st	1	5	3595	0.0073633	0	1	4	Aripo
1st	1	3	3595	0.611398	0	1	4	Aripo
1st	1	3	3595	0.618082	0	1	4	Aripo
1st	1	1	3595	0.780953	0	1	4	Aripo
1st	1	10	3596	0.332852	0	1	2	Aripo
1st	1	0	3596	0.226259	0	1	2	Aripo
1st	1	2	3601	-0.260206	0	0	2	Aripo
1st	1	5	3602	-0.0792323	0	0	4	Aripo
1st	1	2	3602	0.288362	0	0	4	Aripo
1st	1	6	3602	0.716635	0	0	4	Aripo
1st	1	2	3602	-0.320028	0	0	4	Aripo
1st	1	8	3603	-1.05152	0	1	4	Aripo
1st	1	1	3603	-1.23112	0	1	4	Aripo
1st	1	2	3603	-0.636264	0	1	4	Aripo
1st	1	3	3603	-0.940176	0	1	4	Aripo
1st	1	7	3611	1.12527	2	1	4	Aripo
1st	1	0	3611	0.450144	2	1	4	Aripo
1st	1	4	3611	1.03917	2	1	4	Aripo
1st	1	2	3611	0.183184	2	1	4	Aripo
1st	1	3	3727	-0.499846	0	1	2	Aripo
1st	1	8	3727	-0.637337	0	1	2	Aripo
1st	1	2	3728	-0.837888	0	1	4	Aripo
1st	1	1	3728	-1.08342	0	1	4	Aripo
1st	1	0	3728	-0.949821	0	1	4	Aripo
1st	1	2	3728	-1.23287	0	1	4	Aripo
1st	1	3	3729	0.124324	0	1	2	Aripo
1st	1	5	3729	-0.632322	0	1	2	Aripo
2nd	1	0	3402	-1.236	2	1	4	Aripo
2nd	1	3	3402	-0.865594	2	1	4	Aripo
2nd	1	3	3402	0.234583	2	1	4	Aripo
2nd	1	3	3402	1.34918	2	1	4	Aripo
2nd	1	1	3403	0.0902252	2	1	2	Aripo
2nd	1	2	3403	0.292141	2	1	2	Aripo
2nd	1	5	3406	-0.226419	2	0	2	Aripo
2nd	1	4	3406	0.127886	2	0	2	Aripo
2nd	1	0	3407	-0.509495	2	0	4	Aripo
2nd	1	2	3407	-0.54115	2	0	4	Aripo
2nd	1	0	3407	-0.422999	2	0	4	Aripo
2nd	1	4	3407	-0.778814	2	0	4	Aripo
2nd	1	0	3409	-0.417664	2	1	4	Aripo
2nd	1	2	3409	0.892946	2	1	4	Aripo
2nd	1	0	3409	1.89339	2	1	4	Aripo
2nd	1	6	3409	1.73433	2	1	4	Aripo
2nd	1	4	3410	-0.650044	2	1	2	Aripo
2nd	1	1	3410	0.505959	2	1	2	Aripo
2nd	1	4	3421	0.0840058	2	1	4	Aripo
2nd	1	3	3421	-0.251369	2	1	4	Aripo
2nd	1	1	3421	0.166096	2	1	4	Aripo
2nd	1	1	3421	-0.22028	2	1	4	Aripo
2nd	1	7	3423	-0.0614167	2	0	2	Aripo
2nd	1	2	3423	-0.260206	2	0	2	Aripo
2nd	1	0	3424	-0.0792323	2	0	4	Aripo
2nd	1	3	3424	0.288362	2	0	4	Aripo
2nd	1	0	3424	0.716635	2	0	4	Aripo
2nd	1	5	3424	-0.320028	2	0	4	Aripo
2nd	1	3	3443	-1.3995	2	1	2	Aripo
2nd	1	5	3443	-1.21755	2	1	2	Aripo
2nd	1	10	3444	-0.734712	2	0	2	Aripo
2nd	1	0	3444	-0.560663	2	0	2	Aripo
2nd	1	4	3446	-0.0333333	2	0	4	Aripo
2nd	1	3	3446	-0.165427	2	0	4	Aripo
2nd	1	4	3446	0.281699	2	0	4	Aripo
2nd	1	1	3446	0.32882	2	0	4	Aripo
2nd	1	1	3447	-0.259714	2	1	2	Aripo
2nd	1	5	3447	-0.581267	2	1	2	Aripo
2nd	1	1	3448	-0.0877631	2	1	4	Aripo
2nd	1	1	3448	1.57987	2	1	4	Aripo
2nd	1	4	3448	0.207797	2	1	4	Aripo
2nd	1	3	3448	0.839063	2	1	4	Aripo
2nd	1	3	3449	0.0146657	0	0	4	Aripo
2nd	1	4	3449	0.627938	0	0	4	Aripo
2nd	1	3	3449	0.00610766	0	0	4	Aripo
2nd	1	1	3449	0.246486	0	0	4	Aripo
2nd	1	4	3451	-0.471417	0	1	4	Aripo
2nd	1	1	3451	-0.823637	0	1	4	Aripo
2nd	1	3	3451	-0.725834	0	1	4	Aripo
2nd	1	4	3451	-0.625365	0	1	4	Aripo
2nd	1	6	3452	-0.849294	0	1	2	Aripo
2nd	1	7	3452	-0.918743	0	1	2	Aripo
2nd	1	4	3470	0.251284	0	0	2	Aripo
2nd	1	5	3470	0.247663	0	0	2	Aripo
2nd	1	3	3471	-0.184807	0	0	2	Aripo
2nd	1	4	3471	0.0232411	0	0	2	Aripo
2nd	1	4	3472	0.240329	0	0	4	Aripo
2nd	1	3	3472	-0.118835	0	0	4	Aripo
2nd	1	3	3472	-0.256265	0	0	4	Aripo
2nd	1	3	3472	-0.416092	0	0	4	Aripo
2nd	1	5	3478	-1.236	2	1	2	Aripo
2nd	1	1	3478	-0.865594	2	1	2	Aripo
2nd	1	4	3479	0.234583	2	1	4	Aripo
2nd	1	2	3479	1.34918	2	1	4	Aripo
2nd	1	2	3479	0.0902252	2	1	4	Aripo
2nd	1	2	3479	0.292141	2	1	4	Aripo
2nd	1	1	3480	-0.509495	2	0	4	Aripo
2nd	1	2	3480	-0.54115	2	0	4	Aripo
2nd	1	3	3480	-0.422999	2	0	4	Aripo
2nd	1	2	3480	-0.778814	2	0	4	Aripo
2nd	1	5	3481	-0.537558	2	0	4	Aripo
2nd	1	1	3481	-0.712619	2	0	4	Aripo
2nd	1	2	3481	0.774597	2	0	4	Aripo
2nd	1	0	3481	0.0176719	2	0	4	Aripo
2nd	1	0	3482	1.89339	2	1	2	Aripo
2nd	1	6	3482	1.73433	2	1	2	Aripo
2nd	1	5	3483	0.86073	2	0	2	Aripo
2nd	1	3	3483	1.24814	2	0	2	Aripo
2nd	1	3	3595	0.0073633	0	1	4	Aripo
2nd	1	7	3595	0.611398	0	1	4	Aripo
2nd	1	1	3595	0.618082	0	1	4	Aripo
2nd	1	5	3595	0.780953	0	1	4	Aripo
2nd	1	5	3596	0.332852	0	1	2	Aripo
2nd	1	2	3596	0.226259	0	1	2	Aripo
2nd	1	2	3601	-0.260206	0	0	2	Aripo
2nd	1	1	3602	-0.0792323	0	0	4	Aripo
2nd	1	1	3602	0.288362	0	0	4	Aripo
2nd	1	5	3602	0.716635	0	0	4	Aripo
2nd	1	3	3602	-0.320028	0	0	4	Aripo
2nd	1	6	3603	-1.05152	0	1	4	Aripo
2nd	1	1	3603	-1.23112	0	1	4	Aripo
2nd	1	1	3603	-0.636264	0	1	4	Aripo
2nd	1	4	3603	-0.940176	0	1	4	Aripo
2nd	1	5	3611	1.12527	2	1	4	Aripo
2nd	1	3	3611	0.450144	2	1	4	Aripo
2nd	1	3	3611	1.03917	2	1	4	Aripo
2nd	1	2	3611	0.183184	2	1	4	Aripo
2nd	1	5	3727	-0.499846	0	1	2	Aripo
2nd	1	6	3727	-0.637337	0	1	2	Aripo
2nd	1	3	3728	-0.837888	0	1	4	Aripo
2nd	1	2	3728	-1.08342	0	1	4	Aripo
2nd	1	0	3728	-0.949821	0	1	4	Aripo
2nd	1	4	3728	-1.23287	0	1	4	Aripo
2nd	1	5	3729	0.124324	0	1	2	Aripo
2nd	1	3	3729	-0.632322	0	1	2	Aripo
1st	0	0	3601	-0.0614167	0	0	2	Aripo
2nd	0	0	3601	-0.0614167	0	0	2	Aripo
1st	1	0	3601	-0.0614167	0	0	2	Aripo
2nd	1	0	3601	-0.0614167	0	0	2	Aripo
1st	0	3	3370	-0.259714	2	1	2	Lopinot
1st	0	2	3370	-0.581267	2	1	2	Lopinot
1st	0	3	3371	-0.0877631	2	1	4	Lopinot
1st	0	7	3371	1.57987	2	1	4	Lopinot
1st	0	2	3371	0.207797	2	1	4	Lopinot
1st	0	5	3371	0.839063	2	1	4	Lopinot
1st	0	4	3374	-0.200228	2	0	4	Lopinot
1st	0	5	3374	-0.125454	2	0	4	Lopinot
1st	0	5	3374	0.0146657	2	0	4	Lopinot
1st	0	3	3374	0.627938	2	0	4	Lopinot
1st	0	2	3375	0.00610766	2	0	2	Lopinot
1st	0	4	3375	0.246486	2	0	2	Lopinot
1st	0	6	3376	-0.725834	2	1	4	Lopinot
1st	0	2	3376	-0.625365	2	1	4	Lopinot
1st	0	5	3376	-0.849294	2	1	4	Lopinot
1st	0	5	3376	-0.918743	2	1	4	Lopinot
1st	0	0	3377	-1.23366	2	1	2	Lopinot
1st	0	6	3377	-1.38177	2	1	2	Lopinot
1st	0	6	3379	0.772562	2	1	4	Lopinot
1st	0	7	3379	0.00792899	2	1	4	Lopinot
1st	0	9	3379	0.352995	2	1	4	Lopinot
1st	0	2	3379	-0.249594	2	1	4	Lopinot
1st	0	0	3380	2.10519	2	1	2	Lopinot
1st	0	7	3380	2.95081	2	1	2	Lopinot
1st	0	6	3381	0.280173	2	0	2	Lopinot
1st	0	0	3381	0.036792	2	0	2	Lopinot
1st	0	0	3382	-0.00970442	1	0	2	Lopinot
1st	0	6	3382	-0.513111	1	0	2	Lopinot
1st	0	6	3384	-0.487794	1	0	4	Lopinot
1st	0	5	3384	-0.454175	1	0	4	Lopinot
1st	0	7	3384	0.659369	1	0	4	Lopinot
1st	0	4	3384	0.417283	1	0	4	Lopinot
1st	0	7	3386	3.2339	1	1	4	Lopinot
1st	0	4	3386	1.35744	1	1	4	Lopinot
1st	0	4	3386	-1.42658	1	1	4	Lopinot
1st	0	5	3386	-1.17585	1	1	4	Lopinot
1st	0	4	3387	0.342028	1	1	2	Lopinot
1st	0	0	3387	0.0491788	1	1	2	Lopinot
1st	0	0	3389	0.438119	1	1	2	Lopinot
1st	0	4	3389	0.00940611	1	1	2	Lopinot
1st	0	4	3390	-0.309994	1	1	4	Lopinot
1st	0	5	3390	-0.994361	1	1	4	Lopinot
1st	0	8	3390	-1.18732	1	1	4	Lopinot
1st	0	8	3390	-0.552948	1	1	4	Lopinot
1st	0	7	3391	-0.422776	1	0	4	Lopinot
1st	0	9	3391	-0.869836	1	0	4	Lopinot
1st	0	4	3391	-0.695304	1	0	4	Lopinot
1st	0	9	3391	-0.777017	1	0	4	Lopinot
1st	0	5	3392	-0.038282	1	1	4	Lopinot
1st	0	5	3392	0.18187	1	1	4	Lopinot
1st	0	2	3392	1.31777	1	1	4	Lopinot
1st	0	1	3392	0.949994	1	1	4	Lopinot
1st	0	2	3395	0.0663291	1	0	2	Lopinot
1st	0	9	3395	-0.0844146	1	0	2	Lopinot
1st	0	5	3396	0.251284	2	0	4	Lopinot
1st	0	6	3396	0.247663	2	0	4	Lopinot
1st	0	4	3396	-0.184807	2	0	4	Lopinot
1st	0	3	3396	0.0232411	2	0	4	Lopinot
1st	0	2	3399	0.240329	2	0	4	Lopinot
1st	0	4	3399	-0.118835	2	0	4	Lopinot
1st	0	6	3399	-0.256265	2	0	4	Lopinot
1st	0	6	3399	-0.416092	2	0	4	Lopinot
1st	0	7	3401	-0.726984	2	1	2	Lopinot
1st	0	1	3401	-1.08148	2	1	2	Lopinot
1st	0	1	3426	-0.372861	1	0	2	Lopinot
1st	0	0	3426	-0.137652	1	0	2	Lopinot
1st	0	2	3428	-0.415652	1	0	4	Lopinot
1st	0	0	3428	-0.461177	1	0	4	Lopinot
1st	0	5	3428	0.0574631	1	0	4	Lopinot
1st	0	4	3428	-0.293297	1	0	4	Lopinot
1st	0	2	3429	0.724806	1	1	4	Lopinot
1st	0	4	3429	0.590493	1	1	4	Lopinot
1st	0	2	3429	-0.57723	1	1	4	Lopinot
1st	0	2	3429	-0.922045	1	1	4	Lopinot
1st	0	6	3430	-0.883709	1	0	4	Lopinot
1st	0	5	3430	-0.926243	1	0	4	Lopinot
1st	0	1	3430	0.316236	1	0	4	Lopinot
1st	0	5	3430	-0.0265822	1	0	4	Lopinot
1st	0	1	3431	0.152986	1	0	2	Lopinot
1st	0	7	3431	0.143286	1	0	2	Lopinot
1st	0	0	3432	7.64175	2	0	2	Lopinot
1st	0	5	3432	7.69982	2	0	2	Lopinot
1st	0	8	3433	-0.949821	2	1	4	Lopinot
1st	0	4	3433	-1.23287	2	1	4	Lopinot
1st	0	4	3433	0.124324	2	1	4	Lopinot
1st	0	8	3433	-0.632322	2	1	4	Lopinot
1st	0	5	3437	-0.516941	2	0	4	Lopinot
1st	0	5	3437	-0.262576	2	0	4	Lopinot
1st	0	2	3437	0.0548664	2	0	4	Lopinot
1st	0	6	3437	-0.539697	2	0	4	Lopinot
1st	0	2	3438	0.558031	2	0	2	Lopinot
1st	0	5	3438	-0.246256	2	0	2	Lopinot
1st	0	9	3439	-1.35243	2	1	4	Lopinot
1st	0	7	3439	-1.14864	2	1	4	Lopinot
1st	0	6	3439	-0.108129	2	1	4	Lopinot
1st	0	5	3439	-1.35246	2	1	4	Lopinot
1st	0	8	3440	0.615723	2	0	2	Lopinot
1st	0	1	3440	0.605418	2	0	2	Lopinot
2nd	0	7	3370	-0.259714	2	1	2	Lopinot
2nd	0	0	3370	-0.581267	2	1	2	Lopinot
2nd	0	4	3371	-0.0877631	2	1	4	Lopinot
2nd	0	6	3371	1.57987	2	1	4	Lopinot
2nd	0	5	3371	0.207797	2	1	4	Lopinot
2nd	0	6	3371	0.839063	2	1	4	Lopinot
2nd	0	1	3374	-0.200228	2	0	4	Lopinot
2nd	0	3	3374	-0.125454	2	0	4	Lopinot
2nd	0	7	3374	0.0146657	2	0	4	Lopinot
2nd	0	7	3374	0.627938	2	0	4	Lopinot
2nd	0	2	3375	0.00610766	2	0	2	Lopinot
2nd	0	3	3375	0.246486	2	0	2	Lopinot
2nd	0	4	3376	-0.725834	2	1	4	Lopinot
2nd	0	8	3376	-0.625365	2	1	4	Lopinot
2nd	0	4	3376	-0.849294	2	1	4	Lopinot
2nd	0	4	3376	-0.918743	2	1	4	Lopinot
2nd	0	5	3377	-1.23366	2	1	2	Lopinot
2nd	0	4	3377	-1.38177	2	1	2	Lopinot
2nd	0	9	3379	0.772562	2	1	4	Lopinot
2nd	0	8	3379	0.00792899	2	1	4	Lopinot
2nd	0	6	3379	0.352995	2	1	4	Lopinot
2nd	0	4	3379	-0.249594	2	1	4	Lopinot
2nd	0	2	3380	2.10519	2	1	2	Lopinot
2nd	0	3	3380	2.95081	2	1	2	Lopinot
2nd	0	4	3381	0.280173	2	0	2	Lopinot
2nd	0	2	3381	0.036792	2	0	2	Lopinot
2nd	0	2	3382	-0.00970442	1	0	2	Lopinot
2nd	0	3	3382	-0.513111	1	0	2	Lopinot
2nd	0	8	3384	-0.487794	1	0	4	Lopinot
2nd	0	4	3384	-0.454175	1	0	4	Lopinot
2nd	0	5	3384	0.659369	1	0	4	Lopinot
2nd	0	2	3384	0.417283	1	0	4	Lopinot
2nd	0	3	3386	3.2339	1	1	4	Lopinot
2nd	0	2	3386	1.35744	1	1	4	Lopinot
2nd	0	7	3386	-1.42658	1	1	4	Lopinot
2nd	0	4	3386	-1.17585	1	1	4	Lopinot
2nd	0	0	3387	0.342028	1	1	2	Lopinot
2nd	0	1	3387	0.0491788	1	1	2	Lopinot
2nd	0	0	3389	0.438119	1	1	2	Lopinot
2nd	0	3	3389	0.00940611	1	1	2	Lopinot
2nd	0	3	3390	-0.309994	1	1	4	Lopinot
2nd	0	4	3390	-0.994361	1	1	4	Lopinot
2nd	0	8	3390	-1.18732	1	1	4	Lopinot
2nd	0	7	3390	-0.552948	1	1	4	Lopinot
2nd	0	4	3391	-0.422776	1	0	4	Lopinot
2nd	0	3	3391	-0.869836	1	0	4	Lopinot
2nd	0	6	3391	-0.695304	1	0	4	Lopinot
2nd	0	7	3391	-0.777017	1	0	4	Lopinot
2nd	0	4	3392	-0.038282	1	1	4	Lopinot
2nd	0	5	3392	0.18187	1	1	4	Lopinot
2nd	0	4	3392	1.31777	1	1	4	Lopinot
2nd	0	3	3392	0.949994	1	1	4	Lopinot
2nd	0	1	3395	0.0663291	1	0	2	Lopinot
2nd	0	6	3395	-0.0844146	1	0	2	Lopinot
2nd	0	6	3396	0.251284	2	0	4	Lopinot
2nd	0	8	3396	0.247663	2	0	4	Lopinot
2nd	0	7	3396	-0.184807	2	0	4	Lopinot
2nd	0	2	3396	0.0232411	2	0	4	Lopinot
2nd	0	3	3399	0.240329	2	0	4	Lopinot
2nd	0	3	3399	-0.118835	2	0	4	Lopinot
2nd	0	5	3399	-0.256265	2	0	4	Lopinot
2nd	0	7	3399	-0.416092	2	0	4	Lopinot
2nd	0	4	3401	-0.726984	2	1	2	Lopinot
2nd	0	1	3401	-1.08148	2	1	2	Lopinot
2nd	0	0	3426	-0.372861	1	0	2	Lopinot
2nd	0	1	3426	-0.137652	1	0	2	Lopinot
2nd	0	3	3428	-0.415652	1	0	4	Lopinot
2nd	0	7	3428	-0.461177	1	0	4	Lopinot
2nd	0	4	3428	0.0574631	1	0	4	Lopinot
2nd	0	5	3428	-0.293297	1	0	4	Lopinot
2nd	0	1	3429	0.724806	1	1	4	Lopinot
2nd	0	3	3429	0.590493	1	1	4	Lopinot
2nd	0	3	3429	-0.57723	1	1	4	Lopinot
2nd	0	3	3429	-0.922045	1	1	4	Lopinot
2nd	0	5	3430	-0.883709	1	0	4	Lopinot
2nd	0	2	3430	-0.926243	1	0	4	Lopinot
2nd	0	2	3430	0.316236	1	0	4	Lopinot
2nd	0	3	3430	-0.0265822	1	0	4	Lopinot
2nd	0	1	3431	0.152986	1	0	2	Lopinot
2nd	0	4	3431	0.143286	1	0	2	Lopinot
2nd	0	1	3432	7.64175	2	0	2	Lopinot
2nd	0	6	3432	7.69982	2	0	2	Lopinot
2nd	0	10	3433	-0.949821	2	1	4	Lopinot
2nd	0	10	3433	-1.23287	2	1	4	Lopinot
2nd	0	9	3433	0.124324	2	1	4	Lopinot
2nd	0	4	3433	-0.632322	2	1	4	Lopinot
2nd	0	3	3437	-0.516941	2	0	4	Lopinot
2nd	0	6	3437	-0.262576	2	0	4	Lopinot
2nd	0	4	3437	0.0548664	2	0	4	Lopinot
2nd	0	6	3437	-0.539697	2	0	4	Lopinot
2nd	0	3	3438	0.558031	2	0	2	Lopinot
2nd	0	4	3438	-0.246256	2	0	2	Lopinot
2nd	0	6	3439	-1.35243	2	1	4	Lopinot
2nd	0	4	3439	-1.14864	2	1	4	Lopinot
2nd	0	4	3439	-0.108129	2	1	4	Lopinot
2nd	0	7	3439	-1.35246	2	1	4	Lopinot
2nd	0	4	3440	0.615723	2	0	2	Lopinot
2nd	0	3	3440	0.605418	2	0	2	Lopinot
1st	1	2	3370	-0.259714	2	1	2	Lopinot
1st	1	3	3370	-0.581267	2	1	2	Lopinot
1st	1	2	3371	-0.0877631	2	1	4	Lopinot
1st	1	1	3371	1.57987	2	1	4	Lopinot
1st	1	5	3371	0.207797	2	1	4	Lopinot
1st	1	1	3371	0.839063	2	1	4	Lopinot
1st	1	2	3374	-0.200228	2	0	4	Lopinot
1st	1	4	3374	-0.125454	2	0	4	Lopinot
1st	1	2	3374	0.0146657	2	0	4	Lopinot
1st	1	3	3374	0.627938	2	0	4	Lopinot
1st	1	5	3375	0.00610766	2	0	2	Lopinot
1st	1	3	3375	0.246486	2	0	2	Lopinot
1st	1	0	3376	-0.725834	2	1	4	Lopinot
1st	1	5	3376	-0.625365	2	1	4	Lopinot
1st	1	1	3376	-0.849294	2	1	4	Lopinot
1st	1	1	3376	-0.918743	2	1	4	Lopinot
1st	1	6	3377	-1.23366	2	1	2	Lopinot
1st	1	0	3377	-1.38177	2	1	2	Lopinot
1st	1	2	3379	0.772562	2	1	4	Lopinot
1st	1	1	3379	0.00792899	2	1	4	Lopinot
1st	1	0	3379	0.352995	2	1	4	Lopinot
1st	1	8	3379	-0.249594	2	1	4	Lopinot
1st	1	7	3380	2.10519	2	1	2	Lopinot
1st	1	0	3380	2.95081	2	1	2	Lopinot
1st	1	0	3381	0.280173	2	0	2	Lopinot
1st	1	6	3381	0.036792	2	0	2	Lopinot
1st	1	6	3382	-0.00970442	1	0	2	Lopinot
1st	1	0	3382	-0.513111	1	0	2	Lopinot
1st	1	4	3384	-0.487794	1	0	4	Lopinot
1st	1	5	3384	-0.454175	1	0	4	Lopinot
1st	1	1	3384	0.659369	1	0	4	Lopinot
1st	1	3	3384	0.417283	1	0	4	Lopinot
1st	1	1	3386	3.2339	1	1	4	Lopinot
1st	1	3	3386	1.35744	1	1	4	Lopinot
1st	1	4	3386	-1.42658	1	1	4	Lopinot
1st	1	2	3386	-1.17585	1	1	4	Lopinot
1st	1	0	3387	0.342028	1	1	2	Lopinot
1st	1	4	3387	0.0491788	1	1	2	Lopinot
1st	1	5	3389	0.438119	1	1	2	Lopinot
1st	1	0	3389	0.00940611	1	1	2	Lopinot
1st	1	5	3390	-0.309994	1	1	4	Lopinot
1st	1	4	3390	-0.994361	1	1	4	Lopinot
1st	1	0	3390	-1.18732	1	1	4	Lopinot
1st	1	0	3390	-0.552948	1	1	4	Lopinot
1st	1	3	3391	-0.422776	1	0	4	Lopinot
1st	1	1	3391	-0.869836	1	0	4	Lopinot
1st	1	6	3391	-0.695304	1	0	4	Lopinot
1st	1	1	3391	-0.777017	1	0	4	Lopinot
1st	1	0	3392	-0.038282	1	1	4	Lopinot
1st	1	0	3392	0.18187	1	1	4	Lopinot
1st	1	2	3392	1.31777	1	1	4	Lopinot
1st	1	4	3392	0.949994	1	1	4	Lopinot
1st	1	9	3395	0.0663291	1	0	2	Lopinot
1st	1	2	3395	-0.0844146	1	0	2	Lopinot
1st	1	1	3396	0.251284	2	0	4	Lopinot
1st	1	0	3396	0.247663	2	0	4	Lopinot
1st	1	2	3396	-0.184807	2	0	4	Lopinot
1st	1	5	3396	0.0232411	2	0	4	Lopinot
1st	1	5	3399	0.240329	2	0	4	Lopinot
1st	1	2	3399	-0.118835	2	0	4	Lopinot
1st	1	3	3399	-0.256265	2	0	4	Lopinot
1st	1	0	3399	-0.416092	2	0	4	Lopinot
1st	1	2	3401	-0.726984	2	1	2	Lopinot
1st	1	8	3401	-1.08148	2	1	2	Lopinot
1st	1	1	3426	-0.372861	1	0	2	Lopinot
1st	1	1	3426	-0.137652	1	0	2	Lopinot
1st	1	1	3428	-0.415652	1	0	4	Lopinot
1st	1	4	3428	-0.461177	1	0	4	Lopinot
1st	1	0	3428	0.0574631	1	0	4	Lopinot
1st	1	0	3428	-0.293297	1	0	4	Lopinot
1st	1	2	3429	0.724806	1	1	4	Lopinot
1st	1	3	3429	0.590493	1	1	4	Lopinot
1st	1	1	3429	-0.57723	1	1	4	Lopinot
1st	1	2	3429	-0.922045	1	1	4	Lopinot
1st	1	0	3430	-0.883709	1	0	4	Lopinot
1st	1	2	3430	-0.926243	1	0	4	Lopinot
1st	1	6	3430	0.316236	1	0	4	Lopinot
1st	1	1	3430	-0.0265822	1	0	4	Lopinot
1st	1	9	3431	0.152986	1	0	2	Lopinot
1st	1	0	3431	0.143286	1	0	2	Lopinot
1st	1	6	3432	7.64175	2	0	2	Lopinot
1st	1	0	3432	7.69982	2	0	2	Lopinot
1st	1	1	3433	-0.949821	2	1	4	Lopinot
1st	1	5	3433	-1.23287	2	1	4	Lopinot
1st	1	3	3433	0.124324	2	1	4	Lopinot
1st	1	1	3433	-0.632322	2	1	4	Lopinot
1st	1	2	3437	-0.516941	2	0	4	Lopinot
1st	1	3	3437	-0.262576	2	0	4	Lopinot
1st	1	5	3437	0.0548664	2	0	4	Lopinot
1st	1	1	3437	-0.539697	2	0	4	Lopinot
1st	1	6	3438	0.558031	2	0	2	Lopinot
1st	1	3	3438	-0.246256	2	0	2	Lopinot
1st	1	2	3439	-1.35243	2	1	4	Lopinot
1st	1	1	3439	-1.14864	2	1	4	Lopinot
1st	1	2	3439	-0.108129	2	1	4	Lopinot
1st	1	6	3439	-1.35246	2	1	4	Lopinot
1st	1	0	3440	0.615723	2	0	2	Lopinot
1st	1	8	3440	0.605418	2	0	2	Lopinot
2nd	1	0	3370	-0.259714	2	1	2	Lopinot
2nd	1	7	3370	-0.581267	2	1	2	Lopinot
2nd	1	3	3371	-0.0877631	2	1	4	Lopinot
2nd	1	3	3371	1.57987	2	1	4	Lopinot
2nd	1	3	3371	0.207797	2	1	4	Lopinot
2nd	1	0	3371	0.839063	2	1	4	Lopinot
2nd	1	4	3374	-0.200228	2	0	4	Lopinot
2nd	1	5	3374	-0.125454	2	0	4	Lopinot
2nd	1	2	3374	0.0146657	2	0	4	Lopinot
2nd	1	0	3374	0.627938	2	0	4	Lopinot
2nd	1	3	3375	0.00610766	2	0	2	Lopinot
2nd	1	4	3375	0.246486	2	0	2	Lopinot
2nd	1	1	3376	-0.725834	2	1	4	Lopinot
2nd	1	1	3376	-0.625365	2	1	4	Lopinot
2nd	1	2	3376	-0.849294	2	1	4	Lopinot
2nd	1	4	3376	-0.918743	2	1	4	Lopinot
2nd	1	6	3377	-1.23366	2	1	2	Lopinot
2nd	1	5	3377	-1.38177	2	1	2	Lopinot
2nd	1	1	3379	0.772562	2	1	4	Lopinot
2nd	1	2	3379	0.00792899	2	1	4	Lopinot
2nd	1	4	3379	0.352995	2	1	4	Lopinot
2nd	1	7	3379	-0.249594	2	1	4	Lopinot
2nd	1	3	3380	2.10519	2	1	2	Lopinot
2nd	1	2	3380	2.95081	2	1	2	Lopinot
2nd	1	2	3381	0.280173	2	0	2	Lopinot
2nd	1	4	3381	0.036792	2	0	2	Lopinot
2nd	1	6	3382	-0.00970442	1	0	2	Lopinot
2nd	1	2	3382	-0.513111	1	0	2	Lopinot
2nd	1	2	3384	-0.487794	1	0	4	Lopinot
2nd	1	4	3384	-0.454175	1	0	4	Lopinot
2nd	1	1	3384	0.659369	1	0	4	Lopinot
2nd	1	6	3384	0.417283	1	0	4	Lopinot
2nd	1	2	3386	3.2339	1	1	4	Lopinot
2nd	1	3	3386	1.35744	1	1	4	Lopinot
2nd	1	0	3386	-1.42658	1	1	4	Lopinot
2nd	1	2	3386	-1.17585	1	1	4	Lopinot
2nd	1	1	3387	0.342028	1	1	2	Lopinot
2nd	1	0	3387	0.0491788	1	1	2	Lopinot
2nd	1	3	3389	0.438119	1	1	2	Lopinot
2nd	1	0	3389	0.00940611	1	1	2	Lopinot
2nd	1	5	3390	-0.309994	1	1	4	Lopinot
2nd	1	2	3390	-0.994361	1	1	4	Lopinot
2nd	1	0	3390	-1.18732	1	1	4	Lopinot
2nd	1	1	3390	-0.552948	1	1	4	Lopinot
2nd	1	2	3391	-0.422776	1	0	4	Lopinot
2nd	1	5	3391	-0.869836	1	0	4	Lopinot
2nd	1	3	3391	-0.695304	1	0	4	Lopinot
2nd	1	2	3391	-0.777017	1	0	4	Lopinot
2nd	1	2	3392	-0.038282	1	1	4	Lopinot
2nd	1	1	3392	0.18187	1	1	4	Lopinot
2nd	1	1	3392	1.31777	1	1	4	Lopinot
2nd	1	3	3392	0.949994	1	1	4	Lopinot
2nd	1	6	3395	0.0663291	1	0	2	Lopinot
2nd	1	3	3395	-0.0844146	1	0	2	Lopinot
2nd	1	2	3396	0.251284	2	0	4	Lopinot
2nd	1	0	3396	0.247663	2	0	4	Lopinot
2nd	1	1	3396	-0.184807	2	0	4	Lopinot
2nd	1	6	3396	0.0232411	2	0	4	Lopinot
2nd	1	4	3399	0.240329	2	0	4	Lopinot
2nd	1	3	3399	-0.118835	2	0	4	Lopinot
2nd	1	2	3399	-0.256265	2	0	4	Lopinot
2nd	1	0	3399	-0.416092	2	0	4	Lopinot
2nd	1	4	3401	-0.726984	2	1	2	Lopinot
2nd	1	5	3401	-1.08148	2	1	2	Lopinot
2nd	1	1	3426	-0.372861	1	0	2	Lopinot
2nd	1	0	3426	-0.137652	1	0	2	Lopinot
2nd	1	3	3428	-0.415652	1	0	4	Lopinot
2nd	1	2	3428	-0.461177	1	0	4	Lopinot
2nd	1	2	3428	0.0574631	1	0	4	Lopinot
2nd	1	2	3428	-0.293297	1	0	4	Lopinot
2nd	1	1	3429	0.724806	1	1	4	Lopinot
2nd	1	0	3429	0.590493	1	1	4	Lopinot
2nd	1	1	3429	-0.57723	1	1	4	Lopinot
2nd	1	2	3429	-0.922045	1	1	4	Lopinot
2nd	1	1	3430	-0.883709	1	0	4	Lopinot
2nd	1	2	3430	-0.926243	1	0	4	Lopinot
2nd	1	4	3430	0.316236	1	0	4	Lopinot
2nd	1	0	3430	-0.0265822	1	0	4	Lopinot
2nd	1	4	3431	0.152986	1	0	2	Lopinot
2nd	1	2	3431	0.143286	1	0	2	Lopinot
2nd	1	6	3432	7.64175	2	0	2	Lopinot
2nd	1	1	3432	7.69982	2	0	2	Lopinot
2nd	1	3	3433	-0.949821	2	1	4	Lopinot
2nd	1	2	3433	-1.23287	2	1	4	Lopinot
2nd	1	1	3433	0.124324	2	1	4	Lopinot
2nd	1	7	3433	-0.632322	2	1	4	Lopinot
2nd	1	4	3437	-0.516941	2	0	4	Lopinot
2nd	1	1	3437	-0.262576	2	0	4	Lopinot
2nd	1	7	3437	0.0548664	2	0	4	Lopinot
2nd	1	1	3437	-0.539697	2	0	4	Lopinot
2nd	1	6	3438	0.558031	2	0	2	Lopinot
2nd	1	4	3438	-0.246256	2	0	2	Lopinot
2nd	1	2	3439	-1.35243	2	1	4	Lopinot
2nd	1	1	3439	-1.14864	2	1	4	Lopinot
2nd	1	4	3439	-0.108129	2	1	4	Lopinot
2nd	1	2	3439	-1.35246	2	1	4	Lopinot
2nd	1	4	3440	0.615723	2	0	2	Lopinot
2nd	1	5	3440	0.605418	2	0	2	Lopinot
1st	0	0	3425	-0.636264	1	1	2	Lopinot
1st	0	0	3425	-0.940176	1	1	2	Lopinot
2nd	0	0	3425	-0.636264	1	1	2	Lopinot
2nd	0	0	3425	-0.940176	1	1	2	Lopinot
1st	1	0	3425	-0.636264	1	1	2	Lopinot
1st	1	0	3425	-0.940176	1	1	2	Lopinot
2nd	1	0	3425	-0.636264	1	1	2	Lopinot
2nd	1	0	3425	-0.940176	1	1	2	Lopinot
1st	0	8	3411	0.86073	1	0	4	Turure
1st	0	10	3411	1.24814	1	0	4	Turure
1st	0	7	3411	0.966392	1	0	4	Turure
1st	0	5	3411	1.15446	1	0	4	Turure
1st	0	1	3413	-0.403637	1	0	2	Turure
1st	0	1	3413	-0.242242	1	0	2	Turure
1st	0	0	3415	0.672594	1	1	2	Turure
1st	0	8	3415	0.474605	1	1	2	Turure
1st	0	8	3416	0.0073633	1	1	4	Turure
1st	0	10	3416	0.611398	1	1	4	Turure
1st	0	7	3416	0.618082	1	1	4	Turure
1st	0	9	3416	0.780953	1	1	4	Turure
1st	0	2	3418	0.332852	1	1	2	Turure
1st	0	7	3418	0.226259	1	1	2	Turure
1st	0	4	3420	0.0525105	1	0	4	Turure
1st	0	8	3420	-0.238782	1	0	4	Turure
1st	0	5	3420	-0.128586	1	0	4	Turure
1st	0	8	3420	-0.11092	1	0	4	Turure
1st	0	2	3441	1.16943	1	1	2	Turure
1st	0	6	3441	-0.245237	1	1	2	Turure
1st	0	6	3453	-1.23366	1	1	4	Turure
1st	0	10	3453	-1.38177	1	1	4	Turure
1st	0	7	3453	0.772562	1	1	4	Turure
1st	0	7	3453	0.00792899	1	1	4	Turure
1st	0	7	3454	0.263368	1	0	2	Turure
1st	0	3	3454	0.166391	1	0	2	Turure
1st	0	10	3456	2.10519	1	1	4	Turure
1st	0	10	3456	2.95081	1	1	4	Turure
1st	0	5	3456	-0.379063	1	1	4	Turure
1st	0	6	3456	-0.168878	1	1	4	Turure
1st	0	2	3458	-0.487794	1	0	2	Turure
1st	0	6	3458	-0.454175	1	0	2	Turure
1st	0	4	3459	0.659369	1	0	4	Turure
1st	0	6	3459	0.417283	1	0	4	Turure
1st	0	5	3459	0.144865	1	0	4	Turure
1st	0	8	3459	-0.052642	1	0	4	Turure
1st	0	11	3460	3.2339	1	1	4	Turure
1st	0	14	3460	1.35744	1	1	4	Turure
1st	0	8	3460	-1.42658	1	1	4	Turure
1st	0	12	3460	-1.17585	1	1	4	Turure
1st	0	7	3461	0.342028	1	1	2	Turure
1st	0	4	3461	0.0491788	1	1	2	Turure
1st	0	1	3462	-0.732627	1	0	2	Turure
1st	0	6	3462	-0.650243	1	0	2	Turure
1st	0	2	3464	-0.223227	1	0	4	Turure
1st	0	7	3464	-0.315919	1	0	4	Turure
1st	0	4	3464	-0.422776	1	0	4	Turure
1st	0	4	3464	-0.869836	1	0	4	Turure
1st	0	4	3465	-0.695304	1	0	4	Turure
1st	0	8	3465	-0.777017	1	0	4	Turure
1st	0	9	3465	-0.514206	1	0	4	Turure
1st	0	11	3465	-0.720562	1	0	4	Turure
1st	0	2	3466	-0.0945356	1	0	2	Turure
1st	0	2	3466	-0.447556	1	0	2	Turure
1st	0	10	3467	1.31777	1	1	2	Turure
1st	0	0	3467	0.949994	1	1	2	Turure
1st	0	4	3476	-0.223746	1	0	4	Turure
1st	0	8	3476	0.452431	1	0	4	Turure
1st	0	5	3476	-0.0750045	1	0	4	Turure
1st	0	5	3476	-0.421175	1	0	4	Turure
1st	0	0	3485	-0.74174	1	1	2	Turure
1st	0	1	3485	-0.933273	1	1	2	Turure
1st	0	11	3591	-0.403637	0	0	4	Turure
1st	0	9	3591	-0.242242	0	0	4	Turure
1st	0	5	3591	-0.60611	0	0	4	Turure
1st	0	8	3591	-0.416406	0	0	4	Turure
1st	0	2	3593	-0.550421	0	0	2	Turure
1st	0	6	3593	-0.471355	0	0	2	Turure
1st	0	7	3597	0.750518	0	1	4	Turure
1st	0	8	3597	0.837887	0	1	4	Turure
1st	0	6	3597	1.02027	0	1	4	Turure
1st	0	4	3597	0.0181182	0	1	4	Turure
1st	0	2	3599	0.0840058	0	1	2	Turure
1st	0	8	3599	-0.251369	0	1	2	Turure
1st	0	5	3604	-0.286694	0	1	2	Turure
1st	0	1	3604	-0.518947	0	1	2	Turure
1st	0	5	3606	0.459562	0	1	4	Turure
1st	0	4	3606	0.845716	0	1	4	Turure
1st	0	8	3606	-0.395291	0	1	4	Turure
1st	0	6	3606	2.17986	0	1	4	Turure
1st	0	1	3608	-0.784498	0	0	2	Turure
1st	0	3	3608	-0.717182	0	0	2	Turure
1st	0	3	3609	-0.883709	0	0	2	Turure
1st	0	2	3609	-0.926243	0	0	2	Turure
1st	0	3	3731	0.0548664	0	0	4	Turure
1st	0	2	3731	-0.539697	0	0	4	Turure
1st	0	1	3731	0.558031	0	0	4	Turure
1st	0	4	3731	-0.246256	0	0	4	Turure
1st	0	6	3732	-0.232569	0	0	4	Turure
1st	0	6	3732	0.18579	0	0	4	Turure
1st	0	11	3732	0.560611	0	0	4	Turure
1st	0	6	3732	0.347907	0	0	4	Turure
1st	0	7	3734	-0.108129	0	1	4	Turure
1st	0	3	3734	-1.35246	0	1	4	Turure
1st	0	7	3734	-1.23569	0	1	4	Turure
1st	0	5	3734	-0.662377	0	1	4	Turure
1st	0	8	3736	1.16943	0	1	2	Turure
1st	0	0	3736	-0.245237	0	1	2	Turure
1st	0	3	3738	-0.734712	0	0	2	Turure
1st	0	1	3738	-0.560663	0	0	2	Turure
1st	0	7	3739	-0.0333333	0	0	4	Turure
1st	0	6	3739	-0.165427	0	0	4	Turure
1st	0	4	3739	0.281699	0	0	4	Turure
1st	0	2	3739	0.32882	0	0	4	Turure
2nd	0	4	3411	0.86073	1	0	4	Turure
2nd	0	2	3411	1.24814	1	0	4	Turure
2nd	0	8	3411	0.966392	1	0	4	Turure
2nd	0	4	3411	1.15446	1	0	4	Turure
2nd	0	4	3413	-0.403637	1	0	2	Turure
2nd	0	1	3413	-0.242242	1	0	2	Turure
2nd	0	1	3415	0.672594	1	1	2	Turure
2nd	0	6	3415	0.474605	1	1	2	Turure
2nd	0	4	3416	0.0073633	1	1	4	Turure
2nd	0	9	3416	0.611398	1	1	4	Turure
2nd	0	9	3416	0.618082	1	1	4	Turure
2nd	0	10	3416	0.780953	1	1	4	Turure
2nd	0	1	3418	0.332852	1	1	2	Turure
2nd	0	2	3418	0.226259	1	1	2	Turure
2nd	0	7	3420	0.0525105	1	0	4	Turure
2nd	0	8	3420	-0.238782	1	0	4	Turure
2nd	0	3	3420	-0.128586	1	0	4	Turure
2nd	0	7	3420	-0.11092	1	0	4	Turure
2nd	0	5	3441	1.16943	1	1	2	Turure
2nd	0	1	3441	-0.245237	1	1	2	Turure
2nd	0	8	3453	-1.23366	1	1	4	Turure
2nd	0	8	3453	-1.38177	1	1	4	Turure
2nd	0	10	3453	0.772562	1	1	4	Turure
2nd	0	8	3453	0.00792899	1	1	4	Turure
2nd	0	4	3454	0.263368	1	0	2	Turure
2nd	0	0	3454	0.166391	1	0	2	Turure
2nd	0	5	3456	2.10519	1	1	4	Turure
2nd	0	10	3456	2.95081	1	1	4	Turure
2nd	0	2	3456	-0.379063	1	1	4	Turure
2nd	0	6	3456	-0.168878	1	1	4	Turure
2nd	0	3	3458	-0.487794	1	0	2	Turure
2nd	0	3	3458	-0.454175	1	0	2	Turure
2nd	0	3	3459	0.659369	1	0	4	Turure
2nd	0	2	3459	0.417283	1	0	4	Turure
2nd	0	6	3459	0.144865	1	0	4	Turure
2nd	0	3	3459	-0.052642	1	0	4	Turure
2nd	0	5	3460	3.2339	1	1	4	Turure
2nd	0	10	3460	1.35744	1	1	4	Turure
2nd	0	9	3460	-1.42658	1	1	4	Turure
2nd	0	11	3460	-1.17585	1	1	4	Turure
2nd	0	1	3461	0.342028	1	1	2	Turure
2nd	0	5	3461	0.0491788	1	1	2	Turure
2nd	0	7	3462	-0.732627	1	0	2	Turure
2nd	0	0	3462	-0.650243	1	0	2	Turure
2nd	0	3	3464	-0.223227	1	0	4	Turure
2nd	0	5	3464	-0.315919	1	0	4	Turure
2nd	0	3	3464	-0.422776	1	0	4	Turure
2nd	0	3	3464	-0.869836	1	0	4	Turure
2nd	0	5	3465	-0.695304	1	0	4	Turure
2nd	0	7	3465	-0.777017	1	0	4	Turure
2nd	0	4	3465	-0.514206	1	0	4	Turure
2nd	0	4	3465	-0.720562	1	0	4	Turure
2nd	0	4	3466	-0.0945356	1	0	2	Turure
2nd	0	1	3466	-0.447556	1	0	2	Turure
2nd	0	3	3467	1.31777	1	1	2	Turure
2nd	0	5	3467	0.949994	1	1	2	Turure
2nd	0	3	3476	-0.223746	1	0	4	Turure
2nd	0	2	3476	0.452431	1	0	4	Turure
2nd	0	8	3476	-0.0750045	1	0	4	Turure
2nd	0	8	3476	-0.421175	1	0	4	Turure
2nd	0	0	3485	-0.74174	1	1	2	Turure
2nd	0	4	3485	-0.933273	1	1	2	Turure
2nd	0	5	3591	-0.403637	0	0	4	Turure
2nd	0	8	3591	-0.242242	0	0	4	Turure
2nd	0	1	3591	-0.60611	0	0	4	Turure
2nd	0	11	3591	-0.416406	0	0	4	Turure
2nd	0	2	3593	-0.550421	0	0	2	Turure
2nd	0	7	3593	-0.471355	0	0	2	Turure
2nd	0	4	3597	0.750518	0	1	4	Turure
2nd	0	7	3597	0.837887	0	1	4	Turure
2nd	0	6	3597	1.02027	0	1	4	Turure
2nd	0	2	3597	0.0181182	0	1	4	Turure
2nd	0	4	3599	0.0840058	0	1	2	Turure
2nd	0	6	3599	-0.251369	0	1	2	Turure
2nd	0	2	3604	-0.286694	0	1	2	Turure
2nd	0	5	3604	-0.518947	0	1	2	Turure
2nd	0	5	3606	0.459562	0	1	4	Turure
2nd	0	6	3606	0.845716	0	1	4	Turure
2nd	0	6	3606	-0.395291	0	1	4	Turure
2nd	0	2	3606	2.17986	0	1	4	Turure
2nd	0	0	3608	-0.784498	0	0	2	Turure
2nd	0	4	3608	-0.717182	0	0	2	Turure
2nd	0	1	3609	-0.883709	0	0	2	Turure
2nd	0	5	3609	-0.926243	0	0	2	Turure
2nd	0	1	3731	0.0548664	0	0	4	Turure
2nd	0	1	3731	-0.539697	0	0	4	Turure
2nd	0	1	3731	0.558031	0	0	4	Turure
2nd	0	3	3731	-0.246256	0	0	4	Turure
2nd	0	7	3732	-0.232569	0	0	4	Turure
2nd	0	5	3732	0.18579	0	0	4	Turure
2nd	0	4	3732	0.560611	0	0	4	Turure
2nd	0	6	3732	0.347907	0	0	4	Turure
2nd	0	4	3734	-0.108129	0	1	4	Turure
2nd	0	3	3734	-1.35246	0	1	4	Turure
2nd	0	4	3734	-1.23569	0	1	4	Turure
2nd	0	3	3734	-0.662377	0	1	4	Turure
2nd	0	6	3736	1.16943	0	1	2	Turure
2nd	0	1	3736	-0.245237	0	1	2	Turure
2nd	0	0	3738	-0.734712	0	0	2	Turure
2nd	0	5	3738	-0.560663	0	0	2	Turure
2nd	0	5	3739	-0.0333333	0	0	4	Turure
2nd	0	5	3739	-0.165427	0	0	4	Turure
2nd	0	5	3739	0.281699	0	0	4	Turure
2nd	0	8	3739	0.32882	0	0	4	Turure
1st	1	3	3411	0.86073	1	0	4	Turure
1st	1	4	3411	1.24814	1	0	4	Turure
1st	1	2	3411	0.966392	1	0	4	Turure
1st	1	7	3411	1.15446	1	0	4	Turure
1st	1	3	3413	-0.403637	1	0	2	Turure
1st	1	0	3413	-0.242242	1	0	2	Turure
1st	1	8	3415	0.672594	1	1	2	Turure
1st	1	0	3415	0.474605	1	1	2	Turure
1st	1	2	3416	0.0073633	1	1	4	Turure
1st	1	2	3416	0.611398	1	1	4	Turure
1st	1	6	3416	0.618082	1	1	4	Turure
1st	1	4	3416	0.780953	1	1	4	Turure
1st	1	7	3418	0.332852	1	1	2	Turure
1st	1	3	3418	0.226259	1	1	2	Turure
1st	1	6	3420	0.0525105	1	0	4	Turure
1st	1	1	3420	-0.238782	1	0	4	Turure
1st	1	5	3420	-0.128586	1	0	4	Turure
1st	1	2	3420	-0.11092	1	0	4	Turure
1st	1	8	3441	1.16943	1	1	2	Turure
1st	1	5	3441	-0.245237	1	1	2	Turure
1st	1	8	3453	-1.23366	1	1	4	Turure
1st	1	0	3453	-1.38177	1	1	4	Turure
1st	1	4	3453	0.772562	1	1	4	Turure
1st	1	4	3453	0.00792899	1	1	4	Turure
1st	1	6	3454	0.263368	1	0	2	Turure
1st	1	8	3454	0.166391	1	0	2	Turure
1st	1	1	3456	2.10519	1	1	4	Turure
1st	1	1	3456	2.95081	1	1	4	Turure
1st	1	6	3456	-0.379063	1	1	4	Turure
1st	1	3	3456	-0.168878	1	1	4	Turure
1st	1	7	3458	-0.487794	1	0	2	Turure
1st	1	3	3458	-0.454175	1	0	2	Turure
1st	1	3	3459	0.659369	1	0	4	Turure
1st	1	4	3459	0.417283	1	0	4	Turure
1st	1	3	3459	0.144865	1	0	4	Turure
1st	1	2	3459	-0.052642	1	0	4	Turure
1st	1	8	3460	3.2339	1	1	4	Turure
1st	1	3	3460	1.35744	1	1	4	Turure
1st	1	5	3460	-1.42658	1	1	4	Turure
1st	1	4	3460	-1.17585	1	1	4	Turure
1st	1	4	3461	0.342028	1	1	2	Turure
1st	1	9	3461	0.0491788	1	1	2	Turure
1st	1	6	3462	-0.732627	1	0	2	Turure
1st	1	1	3462	-0.650243	1	0	2	Turure
1st	1	4	3464	-0.223227	1	0	4	Turure
1st	1	1	3464	-0.315919	1	0	4	Turure
1st	1	2	3464	-0.422776	1	0	4	Turure
1st	1	0	3464	-0.869836	1	0	4	Turure
1st	1	7	3465	-0.695304	1	0	4	Turure
1st	1	1	3465	-0.777017	1	0	4	Turure
1st	1	5	3465	-0.514206	1	0	4	Turure
1st	1	3	3465	-0.720562	1	0	4	Turure
1st	1	4	3466	-0.0945356	1	0	2	Turure
1st	1	3	3466	-0.447556	1	0	2	Turure
1st	1	0	3467	1.31777	1	1	2	Turure
1st	1	12	3467	0.949994	1	1	2	Turure
1st	1	3	3476	-0.223746	1	0	4	Turure
1st	1	0	3476	0.452431	1	0	4	Turure
1st	1	3	3476	-0.0750045	1	0	4	Turure
1st	1	5	3476	-0.421175	1	0	4	Turure
1st	1	0	3485	-0.74174	1	1	2	Turure
1st	1	6	3485	-0.933273	1	1	2	Turure
1st	1	1	3591	-0.403637	0	0	4	Turure
1st	1	2	3591	-0.242242	0	0	4	Turure
1st	1	7	3591	-0.60611	0	0	4	Turure
1st	1	4	3591	-0.416406	0	0	4	Turure
1st	1	11	3593	-0.550421	0	0	2	Turure
1st	1	5	3593	-0.471355	0	0	2	Turure
1st	1	3	3597	0.750518	0	1	4	Turure
1st	1	1	3597	0.837887	0	1	4	Turure
1st	1	0	3597	1.02027	0	1	4	Turure
1st	1	7	3597	0.0181182	0	1	4	Turure
1st	1	9	3599	0.0840058	0	1	2	Turure
1st	1	2	3599	-0.251369	0	1	2	Turure
1st	1	4	3604	-0.286694	0	1	2	Turure
1st	1	5	3604	-0.518947	0	1	2	Turure
1st	1	4	3606	0.459562	0	1	4	Turure
1st	1	4	3606	0.845716	0	1	4	Turure
1st	1	0	3606	-0.395291	0	1	4	Turure
1st	1	3	3606	2.17986	0	1	4	Turure
1st	1	5	3608	-0.784498	0	0	2	Turure
1st	1	0	3608	-0.717182	0	0	2	Turure
1st	1	5	3609	-0.883709	0	0	2	Turure
1st	1	2	3609	-0.926243	0	0	2	Turure
1st	1	1	3731	0.0548664	0	0	4	Turure
1st	1	3	3731	-0.539697	0	0	4	Turure
1st	1	2	3731	0.558031	0	0	4	Turure
1st	1	0	3731	-0.246256	0	0	4	Turure
1st	1	11	3732	-0.232569	0	0	4	Turure
1st	1	3	3732	0.18579	0	0	4	Turure
1st	1	10	3732	0.560611	0	0	4	Turure
1st	1	8	3732	0.347907	0	0	4	Turure
1st	1	1	3734	-0.108129	0	1	4	Turure
1st	1	4	3734	-1.35246	0	1	4	Turure
1st	1	1	3734	-1.23569	0	1	4	Turure
1st	1	4	3734	-0.662377	0	1	4	Turure
1st	1	0	3736	1.16943	0	1	2	Turure
1st	1	8	3736	-0.245237	0	1	2	Turure
1st	1	3	3738	-0.734712	0	0	2	Turure
1st	1	3	3738	-0.560663	0	0	2	Turure
1st	1	0	3739	-0.0333333	0	0	4	Turure
1st	1	1	3739	-0.165427	0	0	4	Turure
1st	1	1	3739	0.281699	0	0	4	Turure
1st	1	5	3739	0.32882	0	0	4	Turure
2nd	1	6	3411	0.86073	1	0	4	Turure
2nd	1	3	3411	1.24814	1	0	4	Turure
2nd	1	1	3411	0.966392	1	0	4	Turure
2nd	1	0	3411	1.15446	1	0	4	Turure
2nd	1	4	3413	-0.403637	1	0	2	Turure
2nd	1	5	3413	-0.242242	1	0	2	Turure
2nd	1	7	3415	0.672594	1	1	2	Turure
2nd	1	1	3415	0.474605	1	1	2	Turure
2nd	1	5	3416	0.0073633	1	1	4	Turure
2nd	1	1	3416	0.611398	1	1	4	Turure
2nd	1	4	3416	0.618082	1	1	4	Turure
2nd	1	4	3416	0.780953	1	1	4	Turure
2nd	1	2	3418	0.332852	1	1	2	Turure
2nd	1	1	3418	0.226259	1	1	2	Turure
2nd	1	1	3420	0.0525105	1	0	4	Turure
2nd	1	3	3420	-0.238782	1	0	4	Turure
2nd	1	4	3420	-0.128586	1	0	4	Turure
2nd	1	6	3420	-0.11092	1	0	4	Turure
2nd	1	2	3441	1.16943	1	1	2	Turure
2nd	1	5	3441	-0.245237	1	1	2	Turure
2nd	1	7	3453	-1.23366	1	1	4	Turure
2nd	1	3	3453	-1.38177	1	1	4	Turure
2nd	1	1	3453	0.772562	1	1	4	Turure
2nd	1	3	3453	0.00792899	1	1	4	Turure
2nd	1	1	3454	0.263368	1	0	2	Turure
2nd	1	12	3454	0.166391	1	0	2	Turure
2nd	1	5	3456	2.10519	1	1	4	Turure
2nd	1	0	3456	2.95081	1	1	4	Turure
2nd	1	5	3456	-0.379063	1	1	4	Turure
2nd	1	1	3456	-0.168878	1	1	4	Turure
2nd	1	5	3458	-0.487794	1	0	2	Turure
2nd	1	5	3458	-0.454175	1	0	2	Turure
2nd	1	1	3459	0.659369	1	0	4	Turure
2nd	1	1	3459	0.417283	1	0	4	Turure
2nd	1	1	3459	0.144865	1	0	4	Turure
2nd	1	1	3459	-0.052642	1	0	4	Turure
2nd	1	7	3460	3.2339	1	1	4	Turure
2nd	1	3	3460	1.35744	1	1	4	Turure
2nd	1	4	3460	-1.42658	1	1	4	Turure
2nd	1	1	3460	-1.17585	1	1	4	Turure
2nd	1	5	3461	0.342028	1	1	2	Turure
2nd	1	5	3461	0.0491788	1	1	2	Turure
2nd	1	2	3462	-0.732627	1	0	2	Turure
2nd	1	8	3462	-0.650243	1	0	2	Turure
2nd	1	3	3464	-0.223227	1	0	4	Turure
2nd	1	2	3464	-0.315919	1	0	4	Turure
2nd	1	1	3464	-0.422776	1	0	4	Turure
2nd	1	3	3464	-0.869836	1	0	4	Turure
2nd	1	3	3465	-0.695304	1	0	4	Turure
2nd	1	2	3465	-0.777017	1	0	4	Turure
2nd	1	6	3465	-0.514206	1	0	4	Turure
2nd	1	4	3465	-0.720562	1	0	4	Turure
2nd	1	1	3466	-0.0945356	1	0	2	Turure
2nd	1	5	3466	-0.447556	1	0	2	Turure
2nd	1	6	3467	1.31777	1	1	2	Turure
2nd	1	5	3467	0.949994	1	1	2	Turure
2nd	1	4	3476	-0.223746	1	0	4	Turure
2nd	1	5	3476	0.452431	1	0	4	Turure
2nd	1	2	3476	-0.0750045	1	0	4	Turure
2nd	1	2	3476	-0.421175	1	0	4	Turure
2nd	1	4	3485	-0.74174	1	1	2	Turure
2nd	1	4	3485	-0.933273	1	1	2	Turure
2nd	1	4	3591	-0.403637	0	0	4	Turure
2nd	1	4	3591	-0.242242	0	0	4	Turure
2nd	1	5	3591	-0.60611	0	0	4	Turure
2nd	1	4	3591	-0.416406	0	0	4	Turure
2nd	1	12	3593	-0.550421	0	0	2	Turure
2nd	1	3	3593	-0.471355	0	0	2	Turure
2nd	1	3	3597	0.750518	0	1	4	Turure
2nd	1	0	3597	0.837887	0	1	4	Turure
2nd	1	1	3597	1.02027	0	1	4	Turure
2nd	1	6	3597	0.0181182	0	1	4	Turure
2nd	1	6	3599	0.0840058	0	1	2	Turure
2nd	1	4	3599	-0.251369	0	1	2	Turure
2nd	1	7	3604	-0.286694	0	1	2	Turure
2nd	1	3	3604	-0.518947	0	1	2	Turure
2nd	1	1	3606	0.459562	0	1	4	Turure
2nd	1	1	3606	0.845716	0	1	4	Turure
2nd	1	1	3606	-0.395291	0	1	4	Turure
2nd	1	5	3606	2.17986	0	1	4	Turure
2nd	1	4	3608	-0.784498	0	0	2	Turure
2nd	1	2	3608	-0.717182	0	0	2	Turure
2nd	1	6	3609	-0.883709	0	0	2	Turure
2nd	1	1	3609	-0.926243	0	0	2	Turure
2nd	1	1	3731	0.0548664	0	0	4	Turure
2nd	1	2	3731	-0.539697	0	0	4	Turure
2nd	1	3	3731	0.558031	0	0	4	Turure
2nd	1	1	3731	-0.246256	0	0	4	Turure
2nd	1	0	3732	-0.232569	0	0	4	Turure
2nd	1	3	3732	0.18579	0	0	4	Turure
2nd	1	4	3732	0.560611	0	0	4	Turure
2nd	1	4	3732	0.347907	0	0	4	Turure
2nd	1	3	3734	-0.108129	0	1	4	Turure
2nd	1	2	3734	-1.35246	0	1	4	Turure
2nd	1	1	3734	-1.23569	0	1	4	Turure
2nd	1	2	3734	-0.662377	0	1	4	Turure
2nd	1	2	3736	1.16943	0	1	2	Turure
2nd	1	6	3736	-0.245237	0	1	2	Turure
2nd	1	5	3738	-0.734712	0	0	2	Turure
2nd	1	0	3738	-0.560663	0	0	2	Turure
2nd	1	2	3739	-0.0333333	0	0	4	Turure
2nd	1	4	3739	-0.165427	0	0	4	Turure
2nd	1	1	3739	0.281699	0	0	4	Turure
2nd	1	2	3739	0.32882	0	0	4	Turure
